# Supplementary material for: (E)-1,2-Bis(4-methyl­phen­yl)ethane-1,2-dione
Source: Acta Crystallogr Sect E Struct Rep Online. 2008 Jul 31;64(Pt 8):o1615–6. doi: 10.1107/S1600536808023386 (PMC2962226; doi:10.1107/S1600536808023386)
Supplement: Supplementary file 1 [file e-64-o1615-sup1.cif]

##############################################################################
###                                                                        ###
###        Electronic paper (Acta Crystallographica Section E)             ###
###                                                                        ###
##############################################################################
#                                                                            #
# This CIF contains the data in a paper accepted for publication in Acta     #
# Crystallographica Section E. It conforms to the requirements of Notes      #
# for Authors for Section E, and has been peer reviewed under the auspices   #
# of the IUCr Commission on Journals.                                        #
#                                                                            #
# Full details of the Crystallographic Information File format               #
# are given in the paper "The Crystallographic Information File (CIF):       #
# a New Standard Archive File for Crystallography" by S. R. Hall, F. H.      #
# Allen and I. D. Brown [Acta Cryst. (1991), A47, 655-685].                  #
#                                                                            #
# The current version of the core CIF dictionary is obtainable from          #
# ftp://ftp.iucr.org/pub/cif_core.dic. The current version number is 2.4.    #
#                                                                            #
# Software is freely available for graphical display of the structure(s) in  #
# this CIF.  For information consult the CIF home page http://www.iucr.org/  #
# cif/home.html                                                              #
#                                                                            #
# This file may be used for bona fide research purposes within the           #
# scientific community so long as proper attribution is given to the journal # 
# article from which it was obtained.                                        #
#                                                                            #
##############################################################################
                                             
data_global
_audit_creation_method     'form.cif (version 2.0)'
_journal_data_validation_number     ?
_journal_date_recd_electronic     2008-07-23
_journal_date_accepted     2008-07-24
_journal_name_full     'Acta Crystallographica, Section E'
_journal_year     2008
_journal_volume     64
_journal_issue      8
_journal_page_first     o1615
_journal_page_last     o1616
_journal_paper_category     QO
_journal_coeditor_code     AT2603
_publ_contact_author_name     'Prof. Fun Hoong Kun'
_publ_contact_author_address
;
      X-ray Crystallography Unit
      School of Physics
      Universiti Sains Malaysia
      11800 USM, Penang
      MALAYSIA
;
_publ_contact_author_email     hkfun@usm.my
_publ_contact_author_fax     '6 04 6579150'
_publ_contact_author_phone     '6 04 6533652'
_publ_section_title
;
(<i>E</i>)-1,2-Bis(4-methylphenyl)ethane-1,2-dione
;
loop_
    _publ_author_name
    _publ_author_footnote
    _publ_author_address
    'Hoong-Kun Fun' ?
;     X-ray Crystallography Unit
      School of Physics
      Universiti Sains Malaysia
      11800 USM, Penang
      Malaysia
;
    'Reza Kia'
;
      Additional correspondance author, e-mail: zsrkk@yahoo.com.
;
;     X-ray Crystallography Unit
      School of Physics
      Universiti Sains Malaysia
      11800 USM, Penang
      Malaysia
;
data_I
_audit_creation_method     SHELXL-97
_chemical_name_systematic
;
(<i>E</i>)-1,2-Bis(4-methylphenyl)ethane-1,2-dione
;
_chemical_name_common
;
;
_chemical_formula_moiety     'C16 H14 O2'
_chemical_formula_sum     'C16 H14 O2'
_chemical_formula_iupac     'C16 H14 O2'
_chemical_formula_weight     238.27
_chemical_melting_point     ?
_symmetry_cell_setting     monoclinic
_symmetry_space_group_name_H-M     'P 21/n'
_symmetry_space_group_name_Hall     '-P 2yn'
loop_
    _symmetry_equiv_pos_as_xyz
    'x, y, z'
    '-x+1/2, y+1/2, -z+1/2'
    '-x, -y, -z'
    'x-1/2, -y-1/2, z-1/2'
_cell_length_a     6.56580(10)
_cell_length_b     7.09160(10)
_cell_length_c     26.5958(5)
_cell_angle_alpha     90.00
_cell_angle_beta     96.4730(10)
_cell_angle_gamma     90.00
_cell_volume     1230.46(3)
_cell_formula_units_Z     4
_cell_measurement_reflns_used     2861
_cell_measurement_theta_min     2.97
_cell_measurement_theta_max     28.98
_cell_measurement_temperature     100.00(10)
_exptl_crystal_description     'block'
_exptl_crystal_colour     'colourless'
_exptl_crystal_size_max     0.30
_exptl_crystal_size_mid     0.22
_exptl_crystal_size_min     0.09
_exptl_crystal_density_diffrn     1.286
_exptl_crystal_density_meas     ?
_exptl_crystal_density_method     'not measured'
_exptl_crystal_F_000     504
_exptl_absorpt_coefficient_mu     0.084
_exptl_absorpt_correction_type     'multi-scan'
_exptl_absorpt_process_details     '(SADABS; Bruker, 2005)'
_exptl_absorpt_correction_T_min     0.9754
_exptl_absorpt_correction_T_max     0.9929
_exptl_special_details
;
The low-temperature data was collected with the Oxford Cyrosystem Cobra
low-temperature attachment.
;
_diffrn_ambient_temperature     100.00(10)
_diffrn_radiation_type     MoK\a
_diffrn_radiation_wavelength     0.71073
_diffrn_radiation_source     'fine-focus sealed tube'
_diffrn_radiation_monochromator     graphite
_diffrn_measurement_device_type
;
Bruker SMART APEXII CCD area-detector
;
_diffrn_measurement_method     '\f and \w'
_diffrn_detector_area_resol_mean     ?
_diffrn_reflns_number     15023
_diffrn_reflns_av_R_equivalents     0.0462
_diffrn_reflns_av_sigmaI/netI     0.0516
_diffrn_reflns_theta_min     2.97
_diffrn_reflns_theta_max     29.99
_diffrn_reflns_theta_full     29.99
_diffrn_measured_fraction_theta_max     0.996
_diffrn_measured_fraction_theta_full     0.996
_diffrn_reflns_limit_h_min     -9
_diffrn_reflns_limit_h_max     9
_diffrn_reflns_limit_k_min     -9
_diffrn_reflns_limit_k_max     9
_diffrn_reflns_limit_l_min     -37
_diffrn_reflns_limit_l_max     37
_diffrn_standards_number     0
_diffrn_standards_interval_count     ?
_diffrn_standards_interval_time     ?
_diffrn_standards_decay_%     ?
_refine_special_details
;
Refinement of <i>F</i>^2^ against ALL reflections. The weighted <i>R</i>-factor
<i>wR</i> and goodness of fit <i>S</i> are based on <i>F</i>^2^, conventional
<i>R</i>-factors <i>R</i> are based on <i>F</i>, with <i>F</i> set to zero for
negative <i>F</i>^2^. The threshold expression of <i>F</i>^2^ >
\s(<i>F</i>^2^) is used only for calculating <i>R</i>-factors(gt) <i>etc</i>.
and is not relevant to the choice of reflections for refinement.
<i>R</i>-factors based on <i>F</i>^2^ are statistically about twice as large
as those based on <i>F</i>, and <i>R</i>- factors based on ALL data will be
even larger.
;
_reflns_number_total     3562
_reflns_number_gt     2473
_reflns_threshold_expression     I>2\s(I)
_refine_ls_structure_factor_coef     Fsqd
_refine_ls_matrix_type     full
_refine_ls_R_factor_all     0.0820
_refine_ls_R_factor_gt     0.0525
_refine_ls_wR_factor_gt     0.1161
_refine_ls_wR_factor_ref     0.1293
_refine_ls_goodness_of_fit_ref     1.045
_refine_ls_restrained_S_all     1.045
_refine_ls_number_reflns     3562
_refine_ls_number_parameters     165
_refine_ls_number_restraints     0
_refine_ls_hydrogen_treatment     constr
_refine_ls_weighting_scheme     calc
_refine_ls_weighting_details
         'calc w=1/[\s^2^(Fo^2^)+(0.0539P)^2^+0.2688P] where P=(Fo^2^+2Fc^2^)/3'
_atom_sites_solution_hydrogens     geom
_atom_sites_solution_primary     direct
_atom_sites_solution_secondary     difmap
_refine_ls_shift/su_max     0.000
_refine_ls_shift/su_mean     0.000
_refine_diff_density_max     0.341
_refine_diff_density_min     -0.235
_refine_ls_extinction_method     none
_refine_ls_extinction_coef     ?
loop_
    _atom_type_symbol
    _atom_type_description
    _atom_type_scat_dispersion_real
    _atom_type_scat_dispersion_imag
    _atom_type_scat_source
    'C' 'C' 0.0033 0.0016
                         'International Tables Vol C Tables 4.2.6.8 and 6.1.1.4'
    'H' 'H' 0.0000 0.0000
                         'International Tables Vol C Tables 4.2.6.8 and 6.1.1.4'
    'O' 'O' 0.0106 0.0060
                         'International Tables Vol C Tables 4.2.6.8 and 6.1.1.4'
_computing_data_collection     'APEX2 (Bruker, 2005)'
_computing_cell_refinement     'APEX2 (Bruker, 2005)'
_computing_data_reduction     'SAINT (Bruker, 2005)'
_computing_structure_solution     'SHELXTL (Sheldrick, 2008)'
_computing_structure_refinement     'SHELXTL (Sheldrick, 2008)'
_computing_molecular_graphics     'SHELXTL (Sheldrick, 2008)'
_computing_publication_material
;
SHELXTL (Sheldrick, 2008) and PLATON (Spek, 2003)
;
loop_
    _atom_site_type_symbol
    _atom_site_label
    _atom_site_fract_x
    _atom_site_fract_y
    _atom_site_fract_z
    _atom_site_U_iso_or_equiv
    _atom_site_adp_type
    _atom_site_calc_flag
    _atom_site_refinement_flags
    _atom_site_occupancy
    _atom_site_disorder_assembly
    _atom_site_disorder_group
    O O1 0.78303(16) 0.85817(16) 0.10574(4) 0.0265(3) Uani d . 1 . .
    O O2 0.52337(16) 0.56364(16) 0.16163(4) 0.0284(3) Uani d . 1 . .
    C C1 0.7563(2) 0.3603(2) 0.07576(5) 0.0216(3) Uani d . 1 . .
    H H1A 0.7585 0.3142 0.1086 0.026 Uiso calc R 1 . .
    C C2 0.7544(2) 0.2362(2) 0.03573(5) 0.0228(3) Uani d . 1 . .
    H H2A 0.7572 0.1071 0.0419 0.027 Uiso calc R 1 . .
    C C3 0.7484(2) 0.3022(2) -0.01380(5) 0.0211(3) Uani d . 1 . .
    C C4 0.7468(2) 0.4963(2) -0.02211(5) 0.0206(3) Uani d . 1 . .
    H H4A 0.7422 0.5422 -0.0550 0.025 Uiso calc R 1 . .
    C C5 0.7519(2) 0.6211(2) 0.01774(5) 0.0202(3) Uani d . 1 . .
    H H5A 0.7533 0.7502 0.0117 0.024 Uiso calc R 1 . .
    C C6 0.7550(2) 0.5541(2) 0.06734(5) 0.0193(3) Uani d . 1 . .
    C C7 0.7559(2) 0.6884(2) 0.10961(5) 0.0200(3) Uani d . 1 . .
    C C8 0.7002(2) 0.6162(2) 0.16073(5) 0.0210(3) Uani d . 1 . .
    C C9 0.8525(2) 0.6278(2) 0.20558(5) 0.0197(3) Uani d . 1 . .
    C C10 1.0524(2) 0.6905(2) 0.20242(5) 0.0216(3) Uani d . 1 . .
    H H10A 1.0934 0.7207 0.1710 0.026 Uiso calc R 1 . .
    C C11 1.1896(2) 0.7079(2) 0.24546(5) 0.0234(3) Uani d . 1 . .
    H H11A 1.3223 0.7495 0.2428 0.028 Uiso calc R 1 . .
    C C12 1.1314(2) 0.6638(2) 0.29296(5) 0.0233(3) Uani d . 1 . .
    C C13 0.9340(2) 0.5956(2) 0.29583(5) 0.0237(3) Uani d . 1 . .
    H H13A 0.8949 0.5614 0.3271 0.028 Uiso calc R 1 . .
    C C14 0.7955(2) 0.5781(2) 0.25295(5) 0.0219(3) Uani d . 1 . .
    H H14A 0.6641 0.5331 0.2556 0.026 Uiso calc R 1 . .
    C C15 0.7434(2) 0.1652(2) -0.05715(6) 0.0273(4) Uani d . 1 . .
    H H15A 0.7075 0.2309 -0.0885 0.041 Uiso calc R 1 . .
    H H15B 0.6436 0.0690 -0.0533 0.041 Uiso calc R 1 . .
    H H15C 0.8761 0.1084 -0.0573 0.041 Uiso calc R 1 . .
    C C16 1.2805(3) 0.6890(3) 0.33977(6) 0.0316(4) Uani d . 1 . .
    H H16A 1.2128 0.6629 0.3692 0.047 Uiso calc R 1 . .
    H H16B 1.3302 0.8164 0.3413 0.047 Uiso calc R 1 . .
    H H16C 1.3935 0.6038 0.3387 0.047 Uiso calc R 1 . .
loop_
    _atom_site_aniso_label
    _atom_site_aniso_U_11
    _atom_site_aniso_U_22
    _atom_site_aniso_U_33
    _atom_site_aniso_U_12
    _atom_site_aniso_U_13
    _atom_site_aniso_U_23
    O1 0.0327(6) 0.0224(6) 0.0251(5) -0.0009(5) 0.0062(4) 0.0025(5)
    O2 0.0246(5) 0.0343(7) 0.0271(6) -0.0046(5) 0.0065(4) 0.0017(5)
    C1 0.0216(7) 0.0247(8) 0.0185(6) 0.0009(6) 0.0020(5) 0.0042(6)
    C2 0.0222(7) 0.0208(8) 0.0254(7) 0.0003(6) 0.0027(6) 0.0019(6)
    C3 0.0152(6) 0.0268(8) 0.0213(7) 0.0002(6) 0.0028(5) -0.0007(6)
    C4 0.0160(6) 0.0282(8) 0.0178(6) 0.0001(6) 0.0020(5) 0.0043(6)
    C5 0.0171(6) 0.0221(8) 0.0215(7) 0.0012(6) 0.0028(5) 0.0054(6)
    C6 0.0157(6) 0.0233(8) 0.0189(6) 0.0003(6) 0.0027(5) 0.0021(6)
    C7 0.0171(6) 0.0230(8) 0.0202(7) 0.0010(6) 0.0030(5) 0.0031(6)
    C8 0.0245(7) 0.0186(8) 0.0205(6) -0.0001(6) 0.0060(6) -0.0002(6)
    C9 0.0245(7) 0.0154(7) 0.0199(6) 0.0012(6) 0.0059(5) 0.0001(6)
    C10 0.0257(7) 0.0211(8) 0.0192(6) 0.0011(6) 0.0073(6) 0.0022(6)
    C11 0.0218(7) 0.0216(8) 0.0272(7) -0.0003(6) 0.0041(6) 0.0024(6)
    C12 0.0308(8) 0.0161(7) 0.0226(7) 0.0027(6) 0.0007(6) 0.0013(6)
    C13 0.0339(8) 0.0189(8) 0.0195(7) 0.0026(7) 0.0081(6) 0.0017(6)
    C14 0.0242(7) 0.0191(8) 0.0237(7) -0.0004(6) 0.0087(6) 0.0005(6)
    C15 0.0258(8) 0.0311(9) 0.0251(7) -0.0013(7) 0.0037(6) -0.0040(7)
    C16 0.0381(9) 0.0292(9) 0.0261(8) -0.0001(8) -0.0032(7) 0.0022(7)
_geom_special_details
;
All e.s.d.'s (except the e.s.d. in the dihedral angle between two l.s. planes)
are estimated using the full covariance matrix. The cell e.s.d.'s are taken
into account individually in the estimation of e.s.d.'s in distances, angles
and torsion angles; correlations between e.s.d.'s in cell parameters are only
used when they are defined by crystal symmetry. An approximate (isotropic)
treatment of cell e.s.d.'s is used for estimating e.s.d.'s involving l.s.
planes.
;
loop_
    _geom_bond_atom_site_label_1
    _geom_bond_atom_site_label_2
    _geom_bond_site_symmetry_2
    _geom_bond_distance
    _geom_bond_publ_flag
    O1 C7 . 1.2231(18) y
    O2 C8 . 1.2221(17) y
    C1 C2 . 1.380(2) ?
    C1 C6 . 1.393(2) ?
    C1 H1A . 0.9300 ?
    C2 C3 . 1.394(2) ?
    C2 H2A . 0.9300 ?
    C3 C4 . 1.394(2) ?
    C3 C15 . 1.505(2) ?
    C4 C5 . 1.378(2) ?
    C4 H4A . 0.9300 ?
    C5 C6 . 1.3999(18) ?
    C5 H5A . 0.9300 ?
    C6 C7 . 1.473(2) ?
    C7 C8 . 1.5350(19) y
    C8 C9 . 1.470(2) ?
    C9 C10 . 1.398(2) ?
    C9 C14 . 1.3992(18) ?
    C10 C11 . 1.380(2) ?
    C10 H10A . 0.9300 ?
    C11 C12 . 1.3960(19) ?
    C11 H11A . 0.9300 ?
    C12 C13 . 1.393(2) ?
    C12 C16 . 1.505(2) ?
    C13 C14 . 1.382(2) ?
    C13 H13A . 0.9300 ?
    C14 H14A . 0.9300 ?
    C15 H15A . 0.9600 ?
    C15 H15B . 0.9600 ?
    C15 H15C . 0.9600 ?
    C16 H16A . 0.9600 ?
    C16 H16B . 0.9600 ?
    C16 H16C . 0.9600 ?
loop_
    _geom_contact_atom_site_label_1
    _geom_contact_atom_site_label_2
    _geom_contact_distance
    _geom_contact_site_symmetry_1
    _geom_contact_site_symmetry_2
    _geom_contact_publ_flag
    O1 O2 3.1702(15) . . y
    Cg1 Cg1 3.6000(8) . 3_665 y
    Cg1 Cg1 3.8341(8) . 3_765 y
loop_
    _geom_angle_atom_site_label_1
    _geom_angle_atom_site_label_2
    _geom_angle_atom_site_label_3
    _geom_angle_site_symmetry_1
    _geom_angle_site_symmetry_3
    _geom_angle
    _geom_angle_publ_flag
    C2 C1 C6 . . 120.39(13) ?
    C2 C1 H1A . . 119.8 ?
    C6 C1 H1A . . 119.8 ?
    C1 C2 C3 . . 120.77(15) ?
    C1 C2 H2A . . 119.6 ?
    C3 C2 H2A . . 119.6 ?
    C4 C3 C2 . . 118.69(13) ?
    C4 C3 C15 . . 121.12(13) ?
    C2 C3 C15 . . 120.19(14) ?
    C5 C4 C3 . . 120.87(13) ?
    C5 C4 H4A . . 119.6 ?
    C3 C4 H4A . . 119.6 ?
    C4 C5 C6 . . 120.22(14) ?
    C4 C5 H5A . . 119.9 ?
    C6 C5 H5A . . 119.9 ?
    C1 C6 C5 . . 119.05(13) ?
    C1 C6 C7 . . 121.06(12) ?
    C5 C6 C7 . . 119.89(13) ?
    O1 C7 C6 . . 124.07(12) ?
    O1 C7 C8 . . 117.04(13) ?
    C6 C7 C8 . . 118.65(13) ?
    O2 C8 C9 . . 124.19(12) ?
    O2 C8 C7 . . 116.15(12) ?
    C9 C8 C7 . . 119.47(12) ?
    C10 C9 C14 . . 118.86(13) ?
    C10 C9 C8 . . 121.78(12) ?
    C14 C9 C8 . . 119.35(13) ?
    C11 C10 C9 . . 120.56(13) ?
    C11 C10 H10A . . 119.7 ?
    C9 C10 H10A . . 119.7 ?
    C10 C11 C12 . . 120.72(14) ?
    C10 C11 H11A . . 119.6 ?
    C12 C11 H11A . . 119.6 ?
    C13 C12 C11 . . 118.59(13) ?
    C13 C12 C16 . . 121.20(13) ?
    C11 C12 C16 . . 120.21(14) ?
    C14 C13 C12 . . 121.06(13) ?
    C14 C13 H13A . . 119.5 ?
    C12 C13 H13A . . 119.5 ?
    C13 C14 C9 . . 120.15(13) ?
    C13 C14 H14A . . 119.9 ?
    C9 C14 H14A . . 119.9 ?
    C3 C15 H15A . . 109.5 ?
    C3 C15 H15B . . 109.5 ?
    H15A C15 H15B . . 109.5 ?
    C3 C15 H15C . . 109.5 ?
    H15A C15 H15C . . 109.5 ?
    H15B C15 H15C . . 109.5 ?
    C12 C16 H16A . . 109.5 ?
    C12 C16 H16B . . 109.5 ?
    H16A C16 H16B . . 109.5 ?
    C12 C16 H16C . . 109.5 ?
    H16A C16 H16C . . 109.5 ?
    H16B C16 H16C . . 109.5 ?
loop_
    _geom_torsion_atom_site_label_1
    _geom_torsion_atom_site_label_2
    _geom_torsion_atom_site_label_3
    _geom_torsion_atom_site_label_4
    _geom_torsion_site_symmetry_1
    _geom_torsion_site_symmetry_2
    _geom_torsion_site_symmetry_3
    _geom_torsion_site_symmetry_4
    _geom_torsion
    _geom_torsion_publ_flag
    C6 C1 C2 C3 . . . . -0.9(2) ?
    C1 C2 C3 C4 . . . . 0.8(2) ?
    C1 C2 C3 C15 . . . . -179.15(13) ?
    C2 C3 C4 C5 . . . . 0.3(2) ?
    C15 C3 C4 C5 . . . . -179.83(13) ?
    C3 C4 C5 C6 . . . . -1.2(2) ?
    C2 C1 C6 C5 . . . . 0.0(2) ?
    C2 C1 C6 C7 . . . . 179.66(13) ?
    C4 C5 C6 C1 . . . . 1.0(2) ?
    C4 C5 C6 C7 . . . . -178.64(12) ?
    C1 C6 C7 O1 . . . . 169.54(14) ?
    C5 C6 C7 O1 . . . . -10.8(2) ?
    C1 C6 C7 C8 . . . . -16.28(19) ?
    C5 C6 C7 C8 . . . . 163.39(12) ?
    O1 C7 C8 O2 . . . . 108.17(16) ?
    C6 C7 C8 O2 . . . . -66.42(18) ?
    O1 C7 C8 C9 . . . . -67.01(18) ?
    C6 C7 C8 C9 . . . . 118.41(15) ?
    O2 C8 C9 C10 . . . . -179.46(15) ?
    C7 C8 C9 C10 . . . . -4.7(2) ?
    O2 C8 C9 C14 . . . . -0.6(2) ?
    C7 C8 C9 C14 . . . . 174.18(13) ?
    C14 C9 C10 C11 . . . . -1.8(2) ?
    C8 C9 C10 C11 . . . . 177.11(14) ?
    C9 C10 C11 C12 . . . . -0.1(2) ?
    C10 C11 C12 C13 . . . . 2.2(2) ?
    C10 C11 C12 C16 . . . . -178.16(14) ?
    C11 C12 C13 C14 . . . . -2.3(2) ?
    C16 C12 C13 C14 . . . . 178.02(14) ?
    C12 C13 C14 C9 . . . . 0.4(2) ?
    C10 C9 C14 C13 . . . . 1.6(2) ?
    C8 C9 C14 C13 . . . . -177.28(13) ?
loop_
    _geom_hbond_atom_site_label_D
    _geom_hbond_atom_site_label_H
    _geom_hbond_atom_site_label_A
    _geom_hbond_site_symmetry_A
    _geom_hbond_distance_DH
    _geom_hbond_distance_HA
    _geom_hbond_distance_DA
    _geom_hbond_angle_DHA
    _geom_hbond_publ_flag
    C2 H2A O1 1_545 0.9300 2.4400 3.2573(18) 146.00 y
    C14 H14A Cg2 2_645 0.9300 2.9400 3.6105(15) 130.00 y
