# Supplementary material for: (E)-1,2-Bis(4-methyl­phen­yl)ethane-1,2-dione
Source: Acta Crystallogr Sect E Struct Rep Online. 2008 Jul 31;64(Pt 8):o1615–6. doi: 10.1107/S1600536808023386 (PMC2962226; doi:10.1107/S1600536808023386)
Supplement: Supplementary file 2 [file e-64-o1615-Isup2.hkl]

# 
# h,k,l, Fc-squared, Fo-squared, sigma(Fo-squared) and status flag 
# 
data_I
_shelx_title ' dmbm in P2(1)/n (100K)' 
_shelx_refln_list_code          4 
_shelx_F_calc_maximum      183.58 
_exptl_crystal_F_000       504.00 
_reflns_d_resolution_high  0.7109 
 
loop_ 
 _symmetry_equiv_pos_as_xyz 
 'x, y, z' 
 '-x+1/2, y+1/2, -z+1/2' 
 '-x, -y, -z' 
 'x-1/2, -y-1/2, z-1/2' 
 
_cell_length_a     6.5658 
_cell_length_b     7.0916 
_cell_length_c    26.5958 
_cell_angle_alpha  90.000 
_cell_angle_beta   96.473 
_cell_angle_gamma  90.000 
 
_shelx_F_squared_multiplier     1.000 
 
loop_ 
 _refln_index_h 
 _refln_index_k 
 _refln_index_l 
 _refln_F_squared_calc 
 _refln_F_squared_meas 
 _refln_F_squared_sigma 
 _refln_observed_status 
   2   0   0    33702.98    32326.45    326.81 o 
   4   0   0     7310.14     7567.24    133.01 o 
   6   0   0     1305.77     1290.45     34.95 o 
   8   0   0      412.44      377.92     20.52 o 
   1   1   0      104.43       87.47      2.22 o 
   2   1   0        9.12        6.83      0.86 o 
   3   1   0      339.98      362.25      6.33 o 
   4   1   0      168.09      164.94      3.94 o 
   5   1   0      148.53      155.14      6.20 o 
   6   1   0        1.89       -0.26      2.56 o 
   7   1   0        1.79        3.53      3.33 o 
   8   1   0       37.73       34.64      5.83 o 
   9   1   0        5.98       35.00      9.26 o 
   0   2   0     2199.99     2150.20     41.33 o 
   1   2   0      713.64      710.71      9.72 o 
   2   2   0     1881.59     1854.59     16.47 o 
   3   2   0        7.67       11.40      1.19 o 
   4   2   0       38.19       45.65      2.18 o 
   5   2   0       59.54       68.23      4.93 o 
   6   2   0       52.81       54.31      6.85 o 
   7   2   0        0.35        0.52      3.15 o 
   8   2   0        1.78       -2.53      3.82 o 
   1   3   0      914.76      926.79     14.49 o 
   2   3   0      383.51      403.90      6.58 o 
   3   3   0        2.95       -0.28      1.52 o 
   4   3   0       14.88       20.02      2.40 o 
   5   3   0       44.97       45.85      5.40 o 
   6   3   0        4.70        1.13      3.43 o 
   7   3   0       39.29       41.02     19.45 o 
   8   3   0        7.48       15.85     10.00 o 
   0   4   0     1736.65     1779.65     39.89 o 
   1   4   0     2443.07     2648.81     35.04 o 
   2   4   0      181.91      196.80      5.34 o 
   3   4   0        0.27        0.24      1.97 o 
   4   4   0        0.95       -1.79      2.44 o 
   5   4   0      156.28      156.44     11.87 o 
   6   4   0        0.98       -0.86      3.33 o 
   7   4   0       40.61       27.80      8.07 o 
   8   4   0        0.14        9.84      8.88 o 
   1   5   0       40.70       41.68      4.02 o 
   2   5   0        0.09        1.26      2.30 o 
   3   5   0        0.83       -2.38      2.96 o 
   4   5   0        2.15        0.53      6.02 o 
   5   5   0       26.41       30.08      5.67 o 
   6   5   0       15.19        7.30      7.89 o 
   7   5   0        0.19        6.97      5.83 o 
   0   6   0       82.74       68.17      7.18 o 
   1   6   0       44.75       60.40      5.21 o 
   2   6   0      245.35      249.71      8.15 o 
   3   6   0       36.31       42.44      5.61 o 
   4   6   0        8.62        4.50      3.60 o 
   5   6   0       35.65       32.52      8.18 o 
   6   6   0       49.59       70.92     12.34 o 
   7   6   0       39.31       39.07     10.25 o 
   1   7   0        0.00       -0.66      2.34 o 
   2   7   0       83.67       87.58      6.82 o 
   3   7   0       44.04       52.93      9.47 o 
   4   7   0       82.65       62.76     28.43 o 
   5   7   0       48.53       34.56      9.45 o 
   6   7   0        9.10       15.09      7.94 o 
   0   8   0       15.74       11.24      5.69 o 
   1   8   0       73.25       65.99      8.40 o 
   2   8   0       46.52       48.30      9.76 o 
   3   8   0        0.07        4.27      5.36 o 
   4   8   0       12.84       14.58      8.47 o 
   5   8   0        5.07        6.22      6.80 o 
   1   9   0        3.20        1.88      4.45 o 
   2   9   0        2.41        3.92      6.97 o 
   3   9   0       16.14       14.06      8.14 o 
  -9   0   1        1.37        3.62      6.32 o 
  -7   0   1       20.50       23.17      7.02 o 
  -5   0   1      125.77      123.82      5.66 o 
  -3   0   1       16.21       20.32      2.54 o 
  -1   0   1     2779.91     2762.92     31.35 o 
   1   0   1     1187.70     1118.53     16.14 o 
   3   0   1     1363.73     1411.04     19.89 o 
   5   0   1      337.75      343.98      9.99 o 
   7   0   1       53.98       44.35     21.38 o 
   9   0   1       36.20       27.37     12.45 o 
  -9   1   1       49.97       50.91      8.53 o 
  -8   1   1      230.95      222.12     12.09 o 
  -7   1   1       21.18       12.21      4.07 o 
  -6   1   1       68.39       71.64      5.53 o 
  -5   1   1      150.26      146.49      5.53 o 
  -4   1   1     1003.77     1097.90     12.26 o 
  -3   1   1      256.87      321.44      4.37 o 
  -2   1   1     1074.21     1106.08      9.51 o 
  -1   1   1     1730.35     1706.34     16.47 o 
   0   1   1     4072.41     3960.49     49.30 o 
   1   1   1     1691.77     1653.13     12.68 o 
   2   1   1      988.42      960.31      8.77 o 
   3   1   1      400.23      435.86      5.58 o 
   4   1   1      800.78      827.57      9.54 o 
   5   1   1       36.10       40.82      4.10 o 
   6   1   1      249.70      248.05      8.71 o 
   7   1   1       53.60       38.77      6.09 o 
   8   1   1       70.41       68.74      9.41 o 
   9   1   1        0.00        9.33     13.09 o 
  -9   2   1        1.58       -2.36      6.05 o 
  -8   2   1        0.02       -1.39      4.23 o 
  -7   2   1       38.63       39.14      8.33 o 
  -6   2   1       58.40       56.99      5.22 o 
  -5   2   1       92.25       80.12      4.80 o 
  -4   2   1        8.89        8.82      1.32 o 
  -3   2   1      133.06      170.17      3.00 o 
  -2   2   1      100.67      110.96      3.27 o 
  -1   2   1     3626.45     3654.69     42.68 o 
   0   2   1    12315.13    12444.65    151.41 o 
   1   2   1      706.66      690.22      8.86 o 
   2   2   1      216.76      206.98      3.66 o 
   3   2   1       51.15       63.64      2.14 o 
   4   2   1       35.77       36.09      2.27 o 
   5   2   1        2.42        2.89      2.47 o 
   6   2   1      280.43      282.38      9.25 o 
   7   2   1      135.30      126.57      8.33 o 
   8   2   1       38.17       31.65      6.32 o 
  -8   3   1        3.73        4.75      7.23 o 
  -7   3   1       74.79       59.67     10.03 o 
  -6   3   1       20.22       14.09      6.14 o 
  -5   3   1       74.70       95.49      6.97 o 
  -4   3   1       95.43       93.01      4.54 o 
  -3   3   1     1235.15     1371.21     17.87 o 
  -2   3   1      514.34      496.44      7.60 o 
  -1   3   1      947.11     1094.83     16.35 o 
   0   3   1      220.36      212.52      6.34 o 
   1   3   1     1541.68     1700.11     22.42 o 
   2   3   1       38.29       54.52      3.46 o 
   3   3   1       38.49       53.54      2.78 o 
   4   3   1        0.68        3.47      1.73 o 
   5   3   1      361.71      378.83     12.27 o 
   6   3   1       18.99       20.74      4.63 o 
   7   3   1        7.50        4.91      2.82 o 
   8   3   1        4.02        3.24      6.73 o 
  -8   4   1        7.22        6.07      8.09 o 
  -7   4   1       24.73       22.66      7.92 o 
  -6   4   1        8.40       11.22      4.49 o 
  -5   4   1        0.40        1.02      5.00 o 
  -4   4   1       18.15       12.61      4.05 o 
  -3   4   1       21.05       29.09      3.07 o 
  -2   4   1       28.28       20.02      2.69 o 
  -1   4   1      954.26     1042.38     17.10 o 
   0   4   1        6.56        5.87      2.04 o 
   1   4   1      940.15      958.51     16.14 o 
   2   4   1       69.50       65.64      3.35 o 
   3   4   1      155.54      178.43      6.55 o 
   4   4   1      186.89      204.30     10.69 o 
   5   4   1       22.25       19.25      5.13 o 
   6   4   1        4.72        4.13      4.10 o 
   7   4   1       14.85       15.99      7.22 o 
   8   4   1       10.39        7.76      7.99 o 
  -7   5   1       59.31       54.64     11.26 o 
  -6   5   1       20.24       23.79      7.41 o 
  -5   5   1       51.45       53.11      8.16 o 
  -4   5   1       36.83       28.05      5.20 o 
  -3   5   1        0.67       -2.93      3.07 o 
  -2   5   1      280.11      299.90      7.24 o 
  -1   5   1      472.83      508.07     11.78 o 
   0   5   1        7.14        3.61      2.15 o 
   1   5   1       33.47       29.31      5.83 o 
   2   5   1      305.52      311.14      7.53 o 
   3   5   1       14.65       15.82      3.51 o 
   4   5   1        1.87        1.96      3.99 o 
   5   5   1        3.11        2.48      3.58 o 
   6   5   1       47.03       46.46      9.79 o 
   7   5   1       49.12       41.15      9.81 o 
  -7   6   1        0.80       -1.68      5.64 o 
  -6   6   1        2.62        5.81      5.96 o 
  -5   6   1       70.40       65.94     15.20 o 
  -4   6   1       79.26       80.61     12.85 o 
  -3   6   1       36.88       31.44      6.19 o 
  -2   6   1       45.23       40.84      4.07 o 
  -1   6   1      380.96      381.03     10.16 o 
   0   6   1      252.57      238.55      8.09 o 
   1   6   1       86.35       97.63      6.84 o 
   2   6   1       52.81       49.20      4.32 o 
   3   6   1       14.69       14.00      4.46 o 
   4   6   1      393.90      426.20     26.39 o 
   5   6   1        2.06        5.66      5.25 o 
   6   6   1       75.09       88.03     13.65 o 
   7   6   1       16.86       18.09      8.40 o 
  -6   7   1        0.02        3.63      6.97 o 
  -5   7   1        2.86        1.97      6.07 o 
  -4   7   1       20.61       12.81     13.04 o 
  -3   7   1        1.71        3.48      4.80 o 
  -2   7   1        5.75        4.81      3.10 o 
  -1   7   1        0.11        1.89      2.66 o 
   0   7   1        2.72        1.39      2.42 o 
   1   7   1        0.00        0.62      2.58 o 
   2   7   1       15.51       13.70      3.39 o 
   3   7   1        7.65        3.12      5.18 o 
   4   7   1        8.86       10.97      6.17 o 
   5   7   1        0.02        3.19      7.66 o 
   6   7   1       11.97       24.59     13.42 o 
  -5   8   1        6.06        7.49      7.88 o 
  -4   8   1       30.59       23.73     21.79 o 
  -3   8   1        0.30        3.79      5.96 o 
  -2   8   1       52.56       49.90      9.75 o 
  -1   8   1       76.25       73.70     13.62 o 
   0   8   1      141.92      137.05      9.77 o 
   1   8   1      133.50      121.26     21.30 o 
   2   8   1       22.90       30.84      8.60 o 
   3   8   1        1.00        5.80      5.94 o 
   4   8   1       85.82       84.31     13.53 o 
   5   8   1        6.05        7.59      8.45 o 
  -3   9   1        3.08        6.00      8.32 o 
  -2   9   1       86.46       70.10     12.26 o 
  -1   9   1        5.91       10.23      8.08 o 
   0   9   1       14.65       13.74      5.29 o 
   1   9   1       13.35       12.64      5.98 o 
   2   9   1        2.77        6.05     13.40 o 
   3   9   1       11.67        8.24     10.40 o 
  -8   0   2     1081.16      971.30     33.25 o 
  -6   0   2      864.96      870.45     23.08 o 
  -4   0   2     6332.91     6767.68     78.43 o 
  -2   0   2     8138.06     8363.04     92.42 o 
   2   0   2    10463.48    10385.07    107.11 o 
   4   0   2     1083.64     1196.33     25.88 o 
   6   0   2     2097.89     2069.19     60.63 o 
   8   0   2      485.28      461.38     22.20 o 
  -9   1   2       26.45       27.72      7.14 o 
  -8   1   2        3.00        9.00      4.21 o 
  -7   1   2       27.82       21.92      4.75 o 
  -6   1   2       10.15        9.50      3.19 o 
  -5   1   2       19.44       20.71      2.69 o 
  -4   1   2      234.43      238.91      4.55 o 
  -3   1   2      966.90     1064.64     10.98 o 
  -2   1   2        2.42        3.34      0.96 o 
  -1   1   2     4536.10     4397.17     42.09 o 
   0   1   2     2342.56     2274.92     40.64 o 
   1   1   2      414.45      370.36      4.44 o 
   2   1   2      610.18      598.94      6.59 o 
   3   1   2       12.99       14.75      1.31 o 
   4   1   2      263.50      258.01      4.94 o 
   5   1   2       87.19       94.25      4.62 o 
   6   1   2       37.93       39.04      5.36 o 
   7   1   2        0.51        0.30      3.71 o 
   8   1   2        0.18        2.76      3.93 o 
   9   1   2       78.18       93.53     12.10 o 
  -9   2   2        1.96       15.28      7.21 o 
  -8   2   2        5.41       -1.07      3.46 o 
  -7   2   2       14.41       19.53      4.21 o 
  -6   2   2       33.96       36.25      4.29 o 
  -5   2   2       36.55       36.26      3.66 o 
  -4   2   2       89.19      102.01      2.67 o 
  -3   2   2       30.00       34.68      1.59 o 
  -2   2   2       78.45       75.43      2.19 o 
  -1   2   2      364.79      382.64      5.99 o 
   0   2   2        1.46        2.92      1.36 o 
   1   2   2      742.66      717.67      9.90 o 
   2   2   2        7.30        7.59      1.13 o 
   3   2   2       98.25       93.53      2.50 o 
   4   2   2      140.63      139.07      4.86 o 
   5   2   2      206.72      192.12      7.37 o 
   6   2   2        8.52        4.37      2.60 o 
   7   2   2      103.23       96.84     10.06 o 
   8   2   2       20.90       22.64      5.82 o 
  -8   3   2       10.38        9.60      6.12 o 
  -7   3   2       32.23       21.07      6.13 o 
  -6   3   2        1.64        7.48      3.80 o 
  -5   3   2        1.43        2.09      2.94 o 
  -4   3   2      232.14      258.36      6.78 o 
  -3   3   2      716.30      786.57     12.05 o 
  -2   3   2      925.12      970.61     13.54 o 
  -1   3   2     3357.44     3394.93     46.06 o 
   0   3   2     1004.31     1099.72     16.54 o 
   1   3   2       10.10        9.99      1.55 o 
   2   3   2       33.02       30.38      2.11 o 
   3   3   2      134.64      134.46      4.07 o 
   4   3   2      116.67      123.12      5.74 o 
   5   3   2       12.23       14.95      4.48 o 
   6   3   2       53.58       50.39      4.36 o 
   7   3   2      178.35      169.00     19.66 o 
   8   3   2        6.92       11.42      8.42 o 
  -8   4   2        6.27        6.17      8.06 o 
  -7   4   2       42.99       26.46      7.77 o 
  -6   4   2        5.87        9.84      4.44 o 
  -5   4   2       48.68       40.27      6.34 o 
  -4   4   2       62.28       54.18      6.23 o 
  -3   4   2      456.31      512.75     11.35 o 
  -2   4   2       11.54        7.76      1.64 o 
  -1   4   2     1500.24     1446.72     24.15 o 
   0   4   2      337.50      399.09      9.35 o 
   1   4   2        3.38        1.62      1.39 o 
   2   4   2       33.05       51.37      3.14 o 
   3   4   2        0.30       -1.43      2.22 o 
   4   4   2        0.25        2.17      2.45 o 
   5   4   2       26.57       22.54      6.48 o 
   6   4   2        2.13       -1.46      3.77 o 
   7   4   2      160.09      165.08     16.67 o 
   8   4   2        3.20        4.36      8.25 o 
  -7   5   2       16.25        9.48     11.72 o 
  -6   5   2        0.23        2.66      6.49 o 
  -5   5   2       29.85       19.43      6.73 o 
  -4   5   2        6.21        2.83      2.88 o 
  -3   5   2       12.66       12.51      3.34 o 
  -2   5   2      100.64      104.10      4.64 o 
  -1   5   2       19.63       19.20      3.06 o 
   0   5   2        8.07       14.58      2.84 o 
   1   5   2        0.07        0.87      2.35 o 
   2   5   2      283.56      312.39      7.12 o 
   3   5   2       32.58       29.03      5.64 o 
   4   5   2        2.98        0.11      2.92 o 
   5   5   2        0.40       -1.21      3.15 o 
   6   5   2        8.98        6.15      5.41 o 
   7   5   2       15.59       13.38      7.25 o 
  -7   6   2       17.23       30.59      9.98 o 
  -6   6   2       33.70       41.25     27.45 o 
  -5   6   2       22.66       27.59      7.67 o 
  -4   6   2      130.28      135.00      9.79 o 
  -3   6   2       42.62       48.58     11.50 o 
  -2   6   2      195.03      182.68      6.09 o 
  -1   6   2      195.27      207.37      7.74 o 
   0   6   2       91.78       87.43      6.23 o 
   1   6   2      104.00      114.89      5.77 o 
   2   6   2        0.41        0.59      2.45 o 
   3   6   2       84.99       83.42      9.48 o 
   4   6   2       83.97       67.50     10.40 o 
   5   6   2       82.56       81.97     11.91 o 
   6   6   2        4.19        0.22      5.87 o 
   7   6   2      207.82      182.87     40.81 o 
  -6   7   2       47.11       30.79      9.64 o 
  -5   7   2       75.37       83.76     14.84 o 
  -4   7   2      133.20      149.28     15.87 o 
  -3   7   2       48.91       41.71      8.96 o 
  -2   7   2      154.80      173.14      8.53 o 
  -1   7   2        0.83       -2.09      2.69 o 
   0   7   2       19.81       19.46      4.54 o 
   1   7   2        0.04       -1.22      2.27 o 
   2   7   2       82.96       74.90      6.13 o 
   3   7   2        6.70        6.13      5.32 o 
   4   7   2       38.55       37.77      9.08 o 
   5   7   2        2.44       15.90      9.39 o 
   6   7   2       88.70       91.41     14.50 o 
  -5   8   2        0.03        2.42      6.85 o 
  -4   8   2       36.76       37.32     16.26 o 
  -3   8   2       40.36       48.75     10.43 o 
  -2   8   2       51.00       48.67      9.97 o 
  -1   8   2        5.30        3.69      3.50 o 
   0   8   2      125.65      128.01     12.79 o 
   1   8   2        3.74        0.59      3.76 o 
   2   8   2        0.11        0.99      4.89 o 
   3   8   2        1.00        6.68      5.92 o 
   4   8   2       84.78       71.80     12.42 o 
   5   8   2        1.18        6.59      7.59 o 
  -3   9   2        6.56        8.23      7.22 o 
  -2   9   2        9.00       16.16     12.91 o 
  -1   9   2        7.44       19.80     10.68 o 
   0   9   2        0.98        5.87      4.08 o 
   1   9   2       30.94       35.94     12.90 o 
   2   9   2        0.95        0.80      8.24 o 
   3   9   2        0.74        6.43      8.81 o 
  -9   0   3       25.50        1.45      6.02 o 
  -7   0   3      123.59      116.67     16.56 o 
  -5   0   3      279.99      298.44     14.08 o 
  -3   0   3     3122.13     3164.24     32.60 o 
  -1   0   3     1489.68     1458.69     13.90 o 
   1   0   3     7187.89     6905.97     79.57 o 
   3   0   3      269.60      287.24      6.24 o 
   5   0   3      383.69      368.10     10.56 o 
   7   0   3       19.01       12.80      7.30 o 
   9   0   3       45.09       41.66     14.82 o 
  -9   1   3       17.47       14.66      5.31 o 
  -8   1   3       32.45       30.84      6.52 o 
  -7   1   3       83.32       75.10      9.78 o 
  -6   1   3      183.91      177.94      7.78 o 
  -5   1   3       48.29       66.66      3.46 o 
  -4   1   3        0.13        1.13      1.13 o 
  -3   1   3     2669.81     2871.83     24.85 o 
  -2   1   3      930.42      969.33      8.59 o 
  -1   1   3    14433.61    13647.49    112.43 o 
   0   1   3      284.76      266.17      3.03 o 
   1   1   3     2029.48     1930.50     15.83 o 
   2   1   3     2874.65     2865.20     23.41 o 
   3   1   3      626.71      628.93      7.39 o 
   4   1   3      160.31      157.32      3.50 o 
   5   1   3        6.91       11.57      2.27 o 
   6   1   3      548.56      552.90     19.38 o 
   7   1   3       50.16       53.53      6.99 o 
   8   1   3       59.99       43.07      6.36 o 
   9   1   3       74.09       83.84     11.67 o 
  -9   2   3        4.80       11.29      6.78 o 
  -8   2   3        0.77        6.04      3.62 o 
  -7   2   3        2.27        4.54      3.42 o 
  -6   2   3      338.61      328.01     14.30 o 
  -5   2   3      123.22      114.35      5.34 o 
  -4   2   3       47.84       63.08      2.57 o 
  -3   2   3       11.37       19.40      1.30 o 
  -2   2   3     1270.24     1264.90     13.15 o 
  -1   2   3     5556.43     5641.17     65.12 o 
   0   2   3     6628.34     6678.58     75.21 o 
   1   2   3      151.42      137.58      3.61 o 
   2   2   3       60.01       62.38      1.64 o 
   3   2   3      226.27      211.82      3.88 o 
   4   2   3        2.81        1.21      1.64 o 
   5   2   3       17.24       17.92      3.40 o 
   6   2   3      457.23      447.89     13.86 o 
   7   2   3       40.84       39.26      6.24 o 
   8   2   3       68.82       87.91      8.91 o 
  -8   3   3        0.49       -2.48      4.43 o 
  -7   3   3      219.60      225.24     18.60 o 
  -6   3   3        0.74       -0.17      2.97 o 
  -5   3   3      201.67      203.34      9.38 o 
  -4   3   3       15.23       17.55      3.40 o 
  -3   3   3      339.55      345.09      6.48 o 
  -2   3   3        9.43        8.46      1.55 o 
  -1   3   3        3.22        5.80      1.76 o 
   0   3   3        1.45        2.45      1.35 o 
   1   3   3      271.22      305.32      6.16 o 
   2   3   3       22.66       29.85      2.50 o 
   3   3   3      331.40      359.62      6.79 o 
   4   3   3       34.69       28.47      3.07 o 
   5   3   3       96.85      109.10      6.62 o 
   6   3   3        0.04        6.45      2.83 o 
   7   3   3      170.80      178.58     11.59 o 
   8   3   3       11.50       18.06     10.07 o 
  -8   4   3       19.78       32.72     12.35 o 
  -7   4   3        0.95        5.39      4.97 o 
  -6   4   3        5.74       11.38      4.97 o 
  -5   4   3       14.96       21.28      4.90 o 
  -4   4   3       53.70       51.22      7.83 o 
  -3   4   3      158.61      178.98      5.54 o 
  -2   4   3        0.94        0.20      1.24 o 
  -1   4   3        0.45       -0.69      1.37 o 
   0   4   3      314.41      386.73      9.18 o 
   1   4   3      128.08      150.94      4.68 o 
   2   4   3      147.97      178.79      5.30 o 
   3   4   3      110.64      129.91      6.78 o 
   4   4   3        2.82       -0.18      2.87 o 
   5   4   3       48.86       49.69      7.63 o 
   6   4   3        4.44        5.82      4.36 o 
   7   4   3       88.67      104.97     14.01 o 
   8   4   3        1.73        5.84      8.65 o 
  -7   5   3       13.86       30.48     21.53 o 
  -6   5   3        6.19        4.87      5.02 o 
  -5   5   3      236.90      211.01     12.49 o 
  -4   5   3       65.94       87.01      7.74 o 
  -3   5   3        9.13        6.14      4.54 o 
  -2   5   3      949.56      993.68     14.23 o 
  -1   5   3      273.21      291.51      8.84 o 
   0   5   3       69.26       68.87      4.97 o 
   1   5   3      162.30      165.32      8.47 o 
   2   5   3       23.05       30.08      3.25 o 
   3   5   3       19.60       18.44      6.13 o 
   4   5   3        9.59        2.81      3.29 o 
   5   5   3        0.63        3.74      3.86 o 
   6   5   3      157.55      149.75     15.54 o 
   7   5   3       54.16       48.23     16.94 o 
  -7   6   3        3.75        7.20      7.12 o 
  -6   6   3      115.06       91.41     13.96 o 
  -5   6   3       35.47       33.08     14.59 o 
  -4   6   3      199.38      195.35     12.92 o 
  -3   6   3       86.91       87.29      7.11 o 
  -2   6   3       91.40       82.95      5.91 o 
  -1   6   3      309.48      323.38      9.32 o 
   0   6   3      241.14      195.35      8.47 o 
   1   6   3        9.05        5.99      2.06 o 
   2   6   3      310.56      284.44     12.58 o 
   3   6   3        4.70        2.22      3.17 o 
   4   6   3       25.55       21.29      6.84 o 
   5   6   3       75.02       58.67     10.14 o 
   6   6   3       69.26       69.71     12.68 o 
   7   6   3       86.74      100.74     16.06 o 
  -6   7   3        0.04       -3.02      5.60 o 
  -5   7   3       26.50       50.09     11.14 o 
  -4   7   3        9.00        5.00      5.74 o 
  -3   7   3        7.27       15.57      6.36 o 
  -2   7   3       15.10        9.47      3.27 o 
  -1   7   3       39.43       38.08      4.75 o 
   0   7   3       59.67       44.93      4.63 o 
   1   7   3       27.57       29.07      4.47 o 
   2   7   3        2.03        1.32      2.95 o 
   3   7   3       19.43       27.92      9.33 o 
   4   7   3      122.76      123.20     14.67 o 
   5   7   3       48.11       42.28     10.09 o 
   6   7   3       19.85       17.26      8.15 o 
  -5   8   3        0.37       -1.43      6.82 o 
  -4   8   3       10.01       11.09     11.75 o 
  -3   8   3       24.30       23.10     10.14 o 
  -2   8   3        0.73        5.92      5.16 o 
  -1   8   3        3.88        3.84      4.29 o 
   0   8   3        8.28       22.61      4.90 o 
   1   8   3        0.83       -2.07      3.34 o 
   2   8   3      134.54      156.28     15.66 o 
   3   8   3       56.79       68.33     11.68 o 
   4   8   3        2.29        7.68      7.00 o 
   5   8   3       20.95       15.02      7.95 o 
  -3   9   3       69.67       46.13     14.38 o 
  -2   9   3       41.99       26.70     11.75 o 
  -1   9   3        7.98        9.04      7.05 o 
   0   9   3        0.13        1.46      4.43 o 
   1   9   3       25.86       14.92      6.52 o 
   2   9   3        1.14       -3.16      6.19 o 
   3   9   3       21.29       32.70     10.10 o 
  -8   0   4      135.62      143.35     25.80 o 
  -6   0   4     1557.90     1490.74     80.08 o 
  -4   0   4       53.42       90.55      3.95 o 
  -2   0   4     3581.93     3418.43     33.72 o 
   0   0   4     2554.36     2362.94     24.58 o 
   2   0   4        1.23        3.68      1.37 o 
   4   0   4        0.01        2.64      1.68 o 
   6   0   4      504.03      482.49     19.91 o 
   8   0   4       24.21       25.13      7.83 o 
  -9   1   4        0.00        5.67      5.56 o 
  -8   1   4       68.07       68.06      7.26 o 
  -7   1   4       17.61       20.09      5.54 o 
  -6   1   4      181.76      176.13     10.17 o 
  -5   1   4        0.90        1.44      1.66 o 
  -4   1   4      163.40      167.03      3.83 o 
  -3   1   4       31.30       44.66      2.17 o 
  -2   1   4     1844.94     1879.84     14.97 o 
  -1   1   4     1377.94     1393.97     12.32 o 
   0   1   4      292.99      281.23      2.95 o 
   1   1   4     1578.11     1564.00     12.79 o 
   2   1   4      289.08      274.17      3.75 o 
   3   1   4      263.24      291.36      4.65 o 
   4   1   4       47.89       44.05      2.61 o 
   5   1   4      718.73      734.76     12.36 o 
   6   1   4       13.98        9.53      3.80 o 
   7   1   4      165.27      181.56     11.32 o 
   8   1   4        5.48       -0.59      6.25 o 
  -9   2   4        1.26        5.60      9.85 o 
  -8   2   4        1.64        5.33      3.63 o 
  -7   2   4       22.28       18.92      3.83 o 
  -6   2   4        3.18        1.79      2.78 o 
  -5   2   4       30.85       30.63      3.40 o 
  -4   2   4        4.93       -0.61      1.27 o 
  -3   2   4       96.76       76.14      4.28 o 
  -2   2   4      393.93      383.66      4.75 o 
  -1   2   4     2026.44     1971.39     25.28 o 
   0   2   4       21.05       23.07      1.77 o 
   1   2   4      197.48      186.38      3.43 o 
   2   2   4      207.19      194.76      3.13 o 
   3   2   4      621.45      587.93      7.28 o 
   4   2   4       46.47       44.74      2.81 o 
   5   2   4       13.34       12.88      4.12 o 
   6   2   4       86.89       82.87      5.95 o 
   7   2   4        9.09        5.89      4.08 o 
   8   2   4       17.86       18.08      5.64 o 
  -8   3   4        0.18        0.26      5.03 o 
  -7   3   4        4.18        1.55      3.69 o 
  -6   3   4        5.67        0.63      2.83 o 
  -5   3   4      164.62      155.67      8.53 o 
  -4   3   4       43.09       40.09      4.67 o 
  -3   3   4      296.72      330.41      6.35 o 
  -2   3   4      181.91      186.90      4.76 o 
  -1   3   4      328.15      363.12      7.28 o 
   0   3   4       49.92       51.27      3.25 o 
   1   3   4      100.11      102.38      3.39 o 
   2   3   4      489.76      507.52      7.92 o 
   3   3   4      482.22      523.73      8.60 o 
   4   3   4       62.23       62.09      4.12 o 
   5   3   4      731.14      728.55     15.39 o 
   6   3   4      572.54      604.93     16.01 o 
   7   3   4       39.45       46.64      5.46 o 
   8   3   4        2.81        0.96      7.40 o 
  -8   4   4       23.94       20.34     10.14 o 
  -7   4   4       76.99       75.66     11.63 o 
  -6   4   4       45.58       29.49      6.21 o 
  -5   4   4       92.99       91.09      8.55 o 
  -4   4   4      168.99      197.18     18.13 o 
  -3   4   4       15.88       12.84      4.03 o 
  -2   4   4      591.72      652.85     10.92 o 
  -1   4   4     1621.59     1745.85     27.91 o 
   0   4   4      402.61      442.33     11.18 o 
   1   4   4       16.82        7.20      1.67 o 
   2   4   4      336.69      354.06      7.71 o 
   3   4   4      206.67      227.30      7.68 o 
   4   4   4      187.71      199.17      8.86 o 
   5   4   4       32.55       22.03      5.50 o 
   6   4   4      163.14      174.98     20.07 o 
   7   4   4       16.13       22.64      7.51 o 
   8   4   4       22.28       28.89     12.08 o 
  -7   5   4       32.98       23.42      8.48 o 
  -6   5   4       24.64       17.15      6.60 o 
  -5   5   4        4.86        6.28      3.59 o 
  -4   5   4       32.06       31.13      7.20 o 
  -3   5   4       19.39       14.87      3.34 o 
  -2   5   4       18.87       18.37      2.40 o 
  -1   5   4        0.11        2.81      2.00 o 
   0   5   4       74.05       92.53      7.08 o 
   1   5   4       61.61       56.11      3.58 o 
   2   5   4       51.03       50.33      3.85 o 
   3   5   4       49.77       40.29      6.25 o 
   4   5   4       13.92       15.24      4.40 o 
   5   5   4       70.48       56.20      9.57 o 
   6   5   4       20.29       29.27      8.46 o 
   7   5   4       95.48       60.61     22.76 o 
  -7   6   4       89.01       97.15     15.38 o 
  -6   6   4        0.15        0.24      5.79 o 
  -5   6   4      101.03      103.08     13.45 o 
  -4   6   4        3.60        3.99      3.42 o 
  -3   6   4       61.85       64.08      7.55 o 
  -2   6   4      369.25      390.31      8.51 o 
  -1   6   4      430.67      421.76     10.76 o 
   0   6   4       54.72       61.86      5.44 o 
   1   6   4      405.55      404.89      9.49 o 
   2   6   4       28.34       25.95      4.55 o 
   3   6   4      144.58      157.11      9.82 o 
   4   6   4       64.43       70.35     24.73 o 
   5   6   4      110.23      118.27     14.28 o 
   6   6   4       38.96       31.94      8.63 o 
   7   6   4        0.41        2.58      6.84 o 
  -6   7   4       32.48       37.28     10.38 o 
  -5   7   4       90.36       70.39     12.94 o 
  -4   7   4       88.48       79.65     17.66 o 
  -3   7   4       22.51       13.50      6.07 o 
  -2   7   4      911.55      887.93     21.33 o 
  -1   7   4        2.86        5.44      2.83 o 
   0   7   4      191.14      190.58     10.15 o 
   1   7   4       78.07       82.96      6.66 o 
   2   7   4      174.57      171.20     13.18 o 
   3   7   4       66.70       82.97     11.79 o 
   4   7   4        0.37        2.22      5.14 o 
   5   7   4        1.21        2.68      7.11 o 
   6   7   4        0.23       14.16      7.73 o 
  -5   8   4        6.16       11.80      9.61 o 
  -4   8   4       70.00       60.74     12.14 o 
  -3   8   4       30.20       23.25      8.44 o 
  -2   8   4        8.67        3.38      5.96 o 
  -1   8   4        0.84        4.86      3.20 o 
   0   8   4        5.80        8.67      3.68 o 
   1   8   4       14.07       12.41      4.68 o 
   2   8   4       26.29       27.04     14.16 o 
   3   8   4        7.27        7.63      7.79 o 
   4   8   4        2.61       15.05      7.55 o 
   5   8   4        3.38       -0.79      7.08 o 
  -3   9   4      161.09      178.26     19.18 o 
  -2   9   4       58.40       63.10     13.68 o 
  -1   9   4       46.48       76.19     12.74 o 
   0   9   4       38.67       35.72      8.32 o 
   1   9   4       59.16       67.58      9.44 o 
   2   9   4       45.36       58.47     13.12 o 
   3   9   4       61.23       68.44     13.10 o 
  -9   0   5       74.20       78.66     11.99 o 
  -7   0   5      329.33      295.11     16.43 o 
  -5   0   5      124.47      146.40      6.13 o 
  -3   0   5      550.46      588.56      8.80 o 
  -1   0   5      472.52      491.79      6.35 o 
   1   0   5       78.25       63.83      3.74 o 
   3   0   5      106.25       93.15      5.00 o 
   5   0   5        6.87        6.21      5.34 o 
   7   0   5       16.17       18.91      6.65 o 
  -9   1   5        0.00        2.50      4.37 o 
  -8   1   5       10.39        9.27      3.91 o 
  -7   1   5        1.99        3.79      3.16 o 
  -6   1   5       95.09       92.94      5.19 o 
  -5   1   5      107.37      106.80      5.15 o 
  -4   1   5      263.44      261.57      5.17 o 
  -3   1   5       13.31       11.71      1.47 o 
  -2   1   5      965.32      918.01      8.39 o 
  -1   1   5      131.17      128.29      2.05 o 
   0   1   5      759.95      771.65      6.80 o 
   1   1   5     1521.57     1510.38     12.15 o 
   2   1   5       20.03       20.16      1.45 o 
   3   1   5      517.82      555.64      6.83 o 
   4   1   5       66.36       68.82      2.93 o 
   5   1   5     1167.07     1170.34     16.95 o 
   6   1   5      167.65      157.89      8.59 o 
   7   1   5       20.14       19.65      5.30 o 
   8   1   5        1.22        1.90      4.07 o 
  -9   2   5       40.44       58.64      8.65 o 
  -8   2   5        2.71        4.12      3.88 o 
  -7   2   5        6.57        7.14      3.30 o 
  -6   2   5      107.56      101.09      6.40 o 
  -5   2   5       24.81       36.48      3.89 o 
  -4   2   5      954.18     1054.33     11.67 o 
  -3   2   5        9.63       12.52      1.82 o 
  -2   2   5        1.95        2.25      1.24 o 
  -1   2   5      660.50      688.41     14.47 o 
   0   2   5      255.91      226.75      3.85 o 
   1   2   5      138.01      137.13      3.04 o 
   2   2   5      331.44      373.53      5.10 o 
   3   2   5      179.10      191.16      4.05 o 
   4   2   5      130.75      130.64      4.27 o 
   5   2   5       70.48       68.58      4.48 o 
   6   2   5       68.39       74.00      8.09 o 
   7   2   5       27.72       34.45      6.31 o 
   8   2   5        1.46        7.50      5.07 o 
  -8   3   5       38.01       23.04     13.06 o 
  -7   3   5       34.22       38.58      7.19 o 
  -6   3   5       55.54       40.25      5.67 o 
  -5   3   5      157.78      180.99      9.05 o 
  -4   3   5        1.14        1.22      2.88 o 
  -3   3   5       18.23       27.26      1.76 o 
  -2   3   5        0.07        0.95      1.40 o 
  -1   3   5     1216.57     1201.13     18.09 o 
   0   3   5      192.13      179.11      5.39 o 
   1   3   5       24.78       24.68      1.93 o 
   2   3   5       64.37       66.98      2.71 o 
   3   3   5      131.12      120.41      4.17 o 
   4   3   5       20.23       14.80      2.03 o 
   5   3   5       25.92       17.98      3.27 o 
   6   3   5        6.44        9.82      3.17 o 
   7   3   5        3.02        0.57      3.58 o 
   8   3   5       17.89       29.51     12.22 o 
  -8   4   5       21.35       23.88      9.46 o 
  -7   4   5       77.48       83.36     14.61 o 
  -6   4   5       92.28       98.17      9.83 o 
  -5   4   5       34.43       33.55      6.61 o 
  -4   4   5      129.80      130.12      8.82 o 
  -3   4   5       10.34       15.03      2.84 o 
  -2   4   5     1297.13     1363.41     19.13 o 
  -1   4   5      124.01      121.85      5.34 o 
   0   4   5       10.76       13.99      2.42 o 
   1   4   5       37.66       48.31      3.38 o 
   2   4   5      295.76      311.34      8.15 o 
   3   4   5        0.81       -1.24      2.06 o 
   4   4   5       30.24       26.14      8.25 o 
   5   4   5        3.99        9.24      3.74 o 
   6   4   5      193.28      205.10     16.57 o 
   7   4   5       34.74       30.07      8.74 o 
   8   4   5        9.61       12.02     10.76 o 
  -7   5   5       33.20       13.54      7.12 o 
  -6   5   5       27.18       38.17      8.97 o 
  -5   5   5       78.27       77.09      8.46 o 
  -4   5   5      115.44      107.47      8.46 o 
  -3   5   5       53.82       60.52      5.50 o 
  -2   5   5      671.58      713.47     11.77 o 
  -1   5   5       49.63       47.51      4.96 o 
   0   5   5        2.51       -1.65      1.65 o 
   1   5   5      340.02      350.85      9.21 o 
   2   5   5        6.18        4.95      2.21 o 
   3   5   5       12.41       15.48      3.63 o 
   4   5   5      269.61      294.97     13.63 o 
   5   5   5       12.55       12.68      5.75 o 
   6   5   5      303.46      313.77     34.14 o 
   7   5   5       74.14       66.47     16.23 o 
  -7   6   5      107.18       95.71     17.81 o 
  -6   6   5       25.22       36.68      9.46 o 
  -5   6   5       54.33       53.42     15.76 o 
  -4   6   5       60.53       61.50      9.82 o 
  -3   6   5       17.79        9.73      3.63 o 
  -2   6   5      615.01      629.24     11.46 o 
  -1   6   5      419.88      460.20     13.92 o 
   0   6   5       83.37       86.63      6.25 o 
   1   6   5       91.02      103.07      6.60 o 
   2   6   5       24.83       22.18      4.23 o 
   3   6   5      433.90      441.92     15.82 o 
   4   6   5        0.08        0.95      8.78 o 
   5   6   5       65.84       73.68     11.55 o 
   6   6   5        0.27        5.36      6.03 o 
   7   6   5       23.89       21.74      9.00 o 
  -6   7   5       12.92       15.49      8.86 o 
  -5   7   5       54.32       43.13     10.31 o 
  -4   7   5       92.40      101.20     13.81 o 
  -3   7   5      147.85      137.42     23.21 o 
  -2   7   5      192.86      194.74     16.73 o 
  -1   7   5       62.99       41.56      5.57 o 
   0   7   5      105.62      104.01      7.95 o 
   1   7   5       85.83       81.88      8.14 o 
   2   7   5      108.07      114.87     10.39 o 
   3   7   5       57.97       59.62     14.51 o 
   4   7   5        0.27        0.06      5.23 o 
   5   7   5       32.91       23.11      8.21 o 
   6   7   5        6.84       12.80     14.15 o 
  -5   8   5       23.73        8.58      7.63 o 
  -4   8   5       28.52       29.65      9.48 o 
  -3   8   5       32.02       20.87     11.19 o 
  -2   8   5      274.12      283.51     20.34 o 
  -1   8   5        0.80        1.77      3.01 o 
   0   8   5       63.69       87.47      8.12 o 
   1   8   5        1.32        9.56      4.66 o 
   2   8   5        3.36       10.40      6.18 o 
   3   8   5        0.79        3.30      5.92 o 
   4   8   5       22.68       30.82      9.19 o 
   5   8   5        0.09       -0.54      8.04 o 
  -3   9   5       24.98       25.43     12.83 o 
  -2   9   5      102.55       90.45     13.87 o 
  -1   9   5       24.24       19.02      8.15 o 
   0   9   5       71.86       47.03      9.61 o 
   1   9   5      120.47      155.64     32.47 o 
   2   9   5       72.57      111.52     23.37 o 
   3   9   5        1.79       -7.40     11.16 o 
  -8   0   6        1.38        9.91      5.70 o 
  -6   0   6      230.25      177.42     13.60 o 
  -4   0   6      436.45      550.96      9.95 o 
  -2   0   6     1629.36     1517.23     16.76 o 
   0   0   6      142.32      123.02      3.34 o 
   2   0   6     2340.83     2371.41     39.89 o 
   4   0   6      102.88       94.57      6.02 o 
   6   0   6      141.10      142.85     15.52 o 
   8   0   6       33.46       14.81      6.80 o 
  -9   1   6       54.08       57.17      7.55 o 
  -8   1   6        2.52        4.03      3.66 o 
  -7   1   6       76.96       69.53      6.67 o 
  -6   1   6        3.97        2.17      2.35 o 
  -5   1   6       45.62       46.84      3.57 o 
  -4   1   6       20.03       16.30      2.01 o 
  -3   1   6       81.79       93.23      2.79 o 
  -2   1   6       48.65       48.48      1.62 o 
  -1   1   6     1431.94     1481.92     11.51 o 
   0   1   6       26.34       30.06      1.06 o 
   1   1   6      134.53      115.84      2.36 o 
   2   1   6      138.61      130.13      2.80 o 
   3   1   6       57.30       51.10      2.19 o 
   4   1   6        0.01        1.15      1.35 o 
   5   1   6      728.93      703.46     13.22 o 
   6   1   6       39.53       35.91      5.04 o 
   7   1   6        1.00        5.15      4.43 o 
   8   1   6        6.13        9.34      4.74 o 
  -9   2   6        1.34        1.05      4.84 o 
  -8   2   6        4.53        6.38      3.95 o 
  -7   2   6       27.94       20.49      3.78 o 
  -6   2   6        0.26       -2.22      2.25 o 
  -5   2   6      181.12      192.41      7.57 o 
  -4   2   6        0.44       -1.33      1.33 o 
  -3   2   6       86.05       77.20      3.73 o 
  -2   2   6      196.10      201.39      4.17 o 
  -1   2   6      248.72      233.05      4.42 o 
   0   2   6       97.48       79.35      2.05 o 
   1   2   6       53.68       48.60      1.64 o 
   2   2   6      142.72      145.93      2.74 o 
   3   2   6       57.77       54.09      2.50 o 
   4   2   6       18.69       15.12      2.25 o 
   5   2   6       86.04       87.72      5.48 o 
   6   2   6      114.11      114.87     12.37 o 
   7   2   6       39.17       39.09      6.19 o 
   8   2   6        0.54        2.89      4.77 o 
  -8   3   6      155.21      167.30     16.36 o 
  -7   3   6       76.17       73.22     16.25 o 
  -6   3   6      325.70      316.93     15.32 o 
  -5   3   6       16.49       16.62      4.01 o 
  -4   3   6      284.81      306.64      8.45 o 
  -3   3   6      357.07      365.28      7.57 o 
  -2   3   6     1139.19     1212.50     15.21 o 
  -1   3   6      251.89      286.67      5.43 o 
   0   3   6       15.73       11.57      1.69 o 
   1   3   6      596.18      608.54     10.70 o 
   2   3   6       44.18       46.02      2.55 o 
   3   3   6       30.24       37.22      2.79 o 
   4   3   6      108.79      107.47      4.46 o 
   5   3   6      188.21      182.84      7.61 o 
   6   3   6      117.58      138.90      7.39 o 
   7   3   6        0.90        2.44      3.81 o 
   8   3   6       50.24       34.76     12.64 o 
  -8   4   6      102.17      120.80     25.82 o 
  -7   4   6       15.81       12.66     11.32 o 
  -6   4   6      296.79      291.51     19.57 o 
  -5   4   6       99.98      108.82      9.25 o 
  -4   4   6       35.62       28.64      4.97 o 
  -3   4   6        0.75        0.71      1.35 o 
  -2   4   6       24.30       21.19      3.70 o 
  -1   4   6       85.64       80.19      5.76 o 
   0   4   6       40.26       42.21      3.27 o 
   1   4   6       27.55       36.67      2.85 o 
   2   4   6      209.85      230.48      6.36 o 
   3   4   6       95.91       98.06     15.72 o 
   4   4   6      157.48      154.33      8.87 o 
   5   4   6      100.00       89.67      8.83 o 
   6   4   6        0.55       -0.45      5.79 o 
   7   4   6       63.15       73.50     21.59 o 
   8   4   6        1.60        1.45      7.73 o 
  -7   5   6       34.02       23.33      8.53 o 
  -6   5   6        1.82        4.07      5.01 o 
  -5   5   6      146.57      158.36     11.18 o 
  -4   5   6       47.61       53.71      5.82 o 
  -3   5   6      158.87      149.65      6.68 o 
  -2   5   6       14.18       15.77      2.46 o 
  -1   5   6      608.92      543.69     15.63 o 
   0   5   6        3.97       -1.44      2.57 o 
   1   5   6      273.59      262.60      7.09 o 
   2   5   6        3.78        6.24      2.54 o 
   3   5   6      413.71      429.26     13.01 o 
   4   5   6        0.25       -2.74      2.74 o 
   5   5   6      103.26      128.05     13.61 o 
   6   5   6        7.69        9.02      6.07 o 
   7   5   6       60.30       53.51     10.94 o 
  -7   6   6       83.91       69.41     13.48 o 
  -6   6   6       17.97       18.17      7.27 o 
  -5   6   6      317.88      299.50     28.90 o 
  -4   6   6       19.57        8.81      5.56 o 
  -3   6   6     1057.83     1116.22     26.64 o 
  -2   6   6      127.33      119.26      5.22 o 
  -1   6   6      525.46      529.29     13.39 o 
   0   6   6        9.22        9.49      2.83 o 
   1   6   6      823.21      834.27     14.98 o 
   2   6   6        0.57        2.37      2.96 o 
   3   6   6      144.23      171.97     10.49 o 
   4   6   6        1.80        2.74      6.19 o 
   5   6   6      111.94      117.69     17.15 o 
   6   6   6       23.95       19.89      7.95 o 
  -6   7   6       16.37       20.14     11.18 o 
  -5   7   6       32.19       22.70      8.49 o 
  -4   7   6        2.39        1.42      4.92 o 
  -3   7   6        9.31       17.88      6.12 o 
  -2   7   6        7.64        9.05      4.28 o 
  -1   7   6      114.71      103.50      7.61 o 
   0   7   6       51.45       40.63      5.52 o 
   1   7   6      579.94      618.39     15.77 o 
   2   7   6        6.93        4.79      3.85 o 
   3   7   6       40.11       32.90      8.26 o 
   4   7   6      278.56      274.02     19.82 o 
   5   7   6      156.77      149.13     16.74 o 
   6   7   6       82.86       77.36     29.25 o 
  -5   8   6        7.68       13.96      8.62 o 
  -4   8   6        2.00        1.54      5.56 o 
  -3   8   6        0.59       -0.49      4.98 o 
  -2   8   6      237.34      245.47     23.19 o 
  -1   8   6        1.42        0.03      2.83 o 
   0   8   6       26.97       21.52      4.65 o 
   1   8   6        1.37        0.78      3.66 o 
   2   8   6       47.71       40.77     13.39 o 
   3   8   6        7.38        7.27      6.16 o 
   4   8   6        6.56        9.72      7.25 o 
   5   8   6        0.03        9.87     12.94 o 
  -3   9   6        2.14        6.54      9.72 o 
  -2   9   6        0.22        0.00      6.67 o 
  -1   9   6       73.14       62.03     11.47 o 
   0   9   6        1.84       -2.70      4.43 o 
   1   9   6       45.00       53.91     11.35 o 
   2   9   6        6.16        9.11     14.03 o 
   3   9   6       53.48       70.52     21.26 o 
  -9   0   7       20.73        5.70     10.28 o 
  -7   0   7      203.85      202.05     14.51 o 
  -5   0   7        0.96        0.41      1.98 o 
  -3   0   7     1594.39     1623.96     18.82 o 
  -1   0   7      865.54      789.78     10.29 o 
   1   0   7     3392.31     3141.13     41.40 o 
   3   0   7      473.39      490.32     10.12 o 
   5   0   7      535.21      529.64     13.58 o 
   7   0   7      116.11      112.07     12.13 o 
  -9   1   7       76.20       90.27      9.74 o 
  -8   1   7        2.00        2.99      3.32 o 
  -7   1   7      188.28      152.32      9.16 o 
  -6   1   7       19.06       17.30      2.93 o 
  -5   1   7        7.36        6.30      1.84 o 
  -4   1   7      100.72      104.49      3.53 o 
  -3   1   7       69.85       70.74      2.53 o 
  -2   1   7      101.20      106.58      2.09 o 
  -1   1   7      873.17      782.39      7.23 o 
   0   1   7      936.01      904.30      8.52 o 
   1   1   7     1333.22     1244.63     10.76 o 
   2   1   7      120.65      132.53      2.97 o 
   3   1   7     1010.10      993.91     11.46 o 
   4   1   7       10.62        7.75      1.66 o 
   5   1   7     1773.05     1784.62     24.97 o 
   6   1   7       23.59       27.12      5.53 o 
   7   1   7       50.06       62.78     14.88 o 
   8   1   7        2.37       -1.60      3.83 o 
  -9   2   7       65.00       88.21     10.99 o 
  -8   2   7        0.39        1.06      4.46 o 
  -7   2   7        3.29        7.00      3.05 o 
  -6   2   7        6.16        4.15      2.62 o 
  -5   2   7      175.55      205.64      8.79 o 
  -4   2   7      683.99      757.05     11.29 o 
  -3   2   7       70.94       64.01      2.93 o 
  -2   2   7      419.70      454.81      6.72 o 
  -1   2   7       10.32       11.59      1.31 o 
   0   2   7     3154.95     3325.53     27.11 o 
   1   2   7       97.30      102.14      2.45 o 
   2   2   7       63.08       72.51      2.06 o 
   3   2   7      202.68      198.68      4.13 o 
   4   2   7        0.03       -0.08      1.84 o 
   5   2   7        4.09        2.94      2.17 o 
   6   2   7      104.29      106.91      6.82 o 
   7   2   7        7.05        3.52      4.11 o 
   8   2   7       37.69       44.82      7.63 o 
  -8   3   7       35.78       39.72      8.03 o 
  -7   3   7        7.23        4.44      4.31 o 
  -6   3   7      116.80      127.63      8.26 o 
  -5   3   7        0.06        4.97      2.62 o 
  -4   3   7      116.42      121.03      5.50 o 
  -3   3   7        0.54        0.75      1.79 o 
  -2   3   7      445.73      488.99      8.13 o 
  -1   3   7       29.67       21.44      2.52 o 
   0   3   7        5.72       11.18      1.53 o 
   1   3   7      241.36      219.89      4.95 o 
   2   3   7       59.46       70.97      2.97 o 
   3   3   7       21.56       22.54      2.65 o 
   4   3   7       70.11       68.64      4.32 o 
   5   3   7      278.27      277.15      9.36 o 
   6   3   7        0.01        1.99      2.86 o 
   7   3   7        0.83       -0.74      3.95 o 
   8   3   7       19.27       23.97     11.22 o 
  -8   4   7        0.32       -4.91      4.91 o 
  -7   4   7        1.60        4.46      5.37 o 
  -6   4   7       43.20       36.54      8.33 o 
  -5   4   7       27.89       28.64      4.50 o 
  -4   4   7        0.03        0.42      2.58 o 
  -3   4   7        0.43       -1.71      1.71 o 
  -2   4   7      150.75      154.57      7.71 o 
  -1   4   7      113.64      116.01      4.37 o 
   0   4   7        0.00        0.46      1.09 o 
   1   4   7       47.44       49.54      3.34 o 
   2   4   7       52.66       60.40      4.16 o 
   3   4   7      210.30      207.62      8.86 o 
   4   4   7       44.69       47.72      5.92 o 
   5   4   7       29.94       35.49      6.45 o 
   6   4   7       76.93       66.56     10.67 o 
   7   4   7        7.32        8.64      6.06 o 
   8   4   7        7.58       16.21     10.47 o 
  -7   5   7       21.79       19.44      8.30 o 
  -6   5   7       69.88       63.62     11.17 o 
  -5   5   7      255.22      282.04     31.79 o 
  -4   5   7      136.98      145.59      8.70 o 
  -3   5   7      297.90      318.09      9.50 o 
  -2   5   7      233.30      256.32      7.08 o 
  -1   5   7      336.07      331.36      8.74 o 
   0   5   7       42.57       42.79      4.25 o 
   1   5   7       27.88       33.93      3.19 o 
   2   5   7       94.08      102.84      7.49 o 
   3   5   7      705.42      720.43     17.77 o 
   4   5   7      197.23      223.70     11.69 o 
   5   5   7      277.56      244.65     17.39 o 
   6   5   7       18.70       15.56      6.49 o 
   7   5   7      137.41      170.96     24.27 o 
  -7   6   7       16.51        8.55      7.33 o 
  -6   6   7       15.00        9.99     14.10 o 
  -5   6   7      344.53      355.24     22.08 o 
  -4   6   7       20.95       32.16      8.23 o 
  -3   6   7      274.73      286.40     14.54 o 
  -2   6   7      510.06      533.42     13.10 o 
  -1   6   7      523.36      555.73     18.09 o 
   0   6   7      172.20      192.13      8.53 o 
   1   6   7      503.31      531.25     13.51 o 
   2   6   7       75.15       89.28      7.39 o 
   3   6   7       61.99       70.40      6.60 o 
   4   6   7        7.53        1.37      4.54 o 
   5   6   7      152.11      140.00     33.54 o 
   6   6   7        0.21       -4.36      4.36 o 
  -6   7   7       53.36       54.56     24.53 o 
  -5   7   7        6.59        2.00      5.25 o 
  -4   7   7        7.16        3.16      5.40 o 
  -3   7   7       12.13        2.75      5.50 o 
  -2   7   7       61.68       55.29      5.70 o 
  -1   7   7       54.40       38.94      4.57 o 
   0   7   7        0.46        4.04      2.87 o 
   1   7   7       42.35       29.27      5.69 o 
   2   7   7       10.02        9.57      4.81 o 
   3   7   7       22.62       19.67      6.84 o 
   4   7   7        0.36        2.17      5.43 o 
   5   7   7        7.42       11.84      9.95 o 
   6   7   7        0.54       -0.91      7.39 o 
  -5   8   7       36.23       37.57     16.47 o 
  -4   8   7       28.18       17.87      8.37 o 
  -3   8   7      313.89      252.09     20.28 o 
  -2   8   7       98.50       83.79     12.42 o 
  -1   8   7      115.28      103.48     10.42 o 
   0   8   7        8.03        7.35      3.63 o 
   1   8   7      159.25      144.68     15.56 o 
   2   8   7        5.90       11.06      9.28 o 
   3   8   7        9.59       19.51     13.11 o 
   4   8   7        1.28        5.98     11.82 o 
  -3   9   7      150.84      167.69     19.26 o 
  -2   9   7       67.93       58.85     14.81 o 
  -1   9   7        0.55        1.55      6.02 o 
   0   9   7        6.20       14.51      5.83 o 
   1   9   7        2.40       -1.39      4.32 o 
   2   9   7        3.41       16.61     14.20 o 
   3   9   7       19.38       53.75     19.74 o 
  -8   0   8       13.08        3.44      5.43 o 
  -6   0   8       66.98       82.19      5.78 o 
  -4   0   8      168.38      191.53      5.68 o 
  -2   0   8       25.81       28.11      1.93 o 
   0   0   8      354.42      325.01      6.98 o 
   2   0   8     4747.39     4821.22     53.22 o 
   4   0   8      895.04      805.19     18.27 o 
   6   0   8        0.43        9.01      6.97 o 
   8   0   8        9.95       10.67      6.85 o 
  -9   1   8       53.37       63.70      8.09 o 
  -8   1   8        0.00        1.80      3.45 o 
  -7   1   8      182.17      172.45     14.78 o 
  -6   1   8       29.14       28.92      4.29 o 
  -5   1   8        0.36        0.06      1.67 o 
  -4   1   8        0.57        0.71      1.36 o 
  -3   1   8       69.10       65.73      2.24 o 
  -2   1   8      607.73      583.27      5.60 o 
  -1   1   8      213.23      211.58      2.90 o 
   0   1   8      214.09      215.23      3.18 o 
   1   1   8       48.49       71.86      3.30 o 
   2   1   8      277.67      272.02      4.48 o 
   3   1   8      124.29      122.12      3.60 o 
   4   1   8       63.63       53.76      2.90 o 
   5   1   8      175.60      164.72      6.07 o 
   6   1   8        2.21        4.65      4.80 o 
   7   1   8      113.15      128.01     10.26 o 
   8   1   8       14.62        8.82      5.02 o 
  -8   2   8        7.31       20.19      4.60 o 
  -7   2   8       56.39       49.04      4.78 o 
  -6   2   8       25.33       21.35      3.57 o 
  -5   2   8       31.05       30.15      3.57 o 
  -4   2   8        8.76        5.80      1.50 o 
  -3   2   8       41.18       49.29      2.67 o 
  -2   2   8       71.82       85.21      2.91 o 
  -1   2   8      712.82      734.73      8.12 o 
   0   2   8      195.98      215.27      3.79 o 
   1   2   8       64.13       70.78      2.19 o 
   2   2   8      215.13      243.18      3.65 o 
   3   2   8      137.22      128.09      4.75 o 
   4   2   8      225.21      215.57      6.69 o 
   5   2   8       14.80       16.69      3.12 o 
   6   2   8        3.75        6.08      3.01 o 
   7   2   8       14.15       16.35      5.35 o 
   8   2   8       26.03       24.59      6.49 o 
  -8   3   8        8.32       11.78      8.07 o 
  -7   3   8       10.16        7.16      4.34 o 
  -6   3   8        3.78        9.36      3.46 o 
  -5   3   8       75.57       67.80      5.66 o 
  -4   3   8       28.48       28.97      3.48 o 
  -3   3   8      201.76      208.91      5.89 o 
  -2   3   8        0.35        0.92      1.22 o 
  -1   3   8      711.33      688.49     11.24 o 
   0   3   8     1849.19     1912.08     19.65 o 
   1   3   8        0.12        0.24      1.15 o 
   2   3   8        1.75        4.33      1.48 o 
   3   3   8      217.11      214.22      4.53 o 
   4   3   8      964.64      962.11     17.01 o 
   5   3   8      175.37      173.62     13.36 o 
   6   3   8      135.12      155.71      8.63 o 
   7   3   8        1.31        6.27      4.61 o 
   8   3   8       11.23        9.94      9.24 o 
  -8   4   8       11.63        8.24      6.85 o 
  -7   4   8        0.00        2.37      5.22 o 
  -6   4   8        5.75        3.61      4.45 o 
  -5   4   8      212.99      232.23     13.03 o 
  -4   4   8      136.26      132.30      8.15 o 
  -3   4   8      160.69      137.20      5.29 o 
  -2   4   8      249.22      247.05      6.65 o 
  -1   4   8        8.29        9.35      2.67 o 
   0   4   8      252.32      275.75      5.80 o 
   1   4   8      140.96      135.31      7.61 o 
   2   4   8      129.45      136.23      5.88 o 
   3   4   8      233.27      242.89     10.79 o 
   4   4   8      270.61      309.80     15.65 o 
   5   4   8        0.99        3.66      3.85 o 
   6   4   8        5.99       -2.77      4.37 o 
   7   4   8       27.55       16.71      7.18 o 
  -7   5   8       63.50       76.17     14.38 o 
  -6   5   8       51.22       44.99     19.21 o 
  -5   5   8      159.46      140.95     14.78 o 
  -4   5   8        0.77        4.93      2.99 o 
  -3   5   8      300.89      325.47      9.75 o 
  -2   5   8      116.43      114.63      5.08 o 
  -1   5   8      356.22      362.82      7.49 o 
   0   5   8        6.01        7.41      1.81 o 
   1   5   8      361.22      359.88      8.67 o 
   2   5   8      232.98      257.56     12.55 o 
   3   5   8       69.61       69.82      6.20 o 
   4   5   8        2.02       -1.39      3.32 o 
   5   5   8      127.95      139.88     20.86 o 
   6   5   8       62.04       67.65     11.26 o 
   7   5   8       62.24       67.87     38.54 o 
  -7   6   8       80.72       89.55     14.86 o 
  -6   6   8       24.92       14.43      6.88 o 
  -5   6   8       39.09       32.69      8.68 o 
  -4   6   8        0.44       -0.70      4.00 o 
  -3   6   8       11.93       11.41      3.85 o 
  -2   6   8       71.48       81.03      5.27 o 
  -1   6   8      143.63      128.21      6.52 o 
   0   6   8        2.64        4.34      1.80 o 
   1   6   8        0.98       -0.16      2.01 o 
   2   6   8       20.53        9.69      3.62 o 
   3   6   8      415.09      438.91     14.38 o 
   4   6   8       48.24       57.91     10.32 o 
   5   6   8       36.92       34.84     12.25 o 
   6   6   8        1.91        0.06      6.17 o 
  -6   7   8        2.05        3.47      6.76 o 
  -5   7   8      126.97       99.63     20.80 o 
  -4   7   8        0.87        2.40      5.81 o 
  -3   7   8      477.80      447.02     23.31 o 
  -2   7   8       43.67       53.94      4.53 o 
  -1   7   8       21.45       13.28      3.29 o 
   0   7   8       35.38       29.77      4.19 o 
   1   7   8       10.49       10.60      4.22 o 
   2   7   8        1.92        0.13      3.62 o 
   3   7   8        0.24       -2.95      4.43 o 
   4   7   8      146.92      136.36     25.57 o 
   5   7   8       19.39       14.95      7.43 o 
  -5   8   8        0.75        8.65      7.12 o 
  -4   8   8        0.57        1.58      6.33 o 
  -3   8   8        0.29       -0.12      5.43 o 
  -2   8   8       72.72       78.30     12.08 o 
  -1   8   8        0.36        3.82      3.46 o 
   0   8   8        0.15        4.99      3.40 o 
   1   8   8        1.18        1.09      4.84 o 
   2   8   8        0.00       13.80     11.16 o 
   3   8   8       88.79       95.64     22.19 o 
   4   8   8       27.19       20.80     16.54 o 
  -3   9   8       20.36       14.24      8.18 o 
  -2   9   8        5.89        1.64      7.06 o 
  -1   9   8        0.77        4.92      7.25 o 
   0   9   8        0.19        3.40      4.65 o 
   1   9   8        1.16        3.03      5.06 o 
   2   9   8        1.62       23.87     15.98 o 
   3   9   8        0.66      -12.78     12.78 o 
  -9   0   9       16.38       15.76      7.68 o 
  -7   0   9       71.03       69.42      9.45 o 
  -5   0   9      525.51      545.72     12.44 o 
  -3   0   9      249.92      282.40      7.19 o 
  -1   0   9     2564.97     2533.95     27.89 o 
   1   0   9       19.63       25.03      2.51 o 
   3   0   9      356.66      354.43     11.93 o 
   5   0   9      121.99      114.87      8.42 o 
   7   0   9       26.09       21.63      7.27 o 
  -9   1   9       76.47       83.53      8.65 o 
  -8   1   9       55.04       41.09      5.82 o 
  -7   1   9      212.66      184.81      8.66 o 
  -6   1   9       56.61       44.18      3.78 o 
  -5   1   9       75.34       74.28      3.49 o 
  -4   1   9       14.31       11.62      1.88 o 
  -3   1   9      428.94      417.62      5.52 o 
  -2   1   9       51.90       61.83      1.84 o 
  -1   1   9       11.92       14.64      0.94 o 
   0   1   9      621.62      620.12      6.48 o 
   1   1   9     2456.00     2455.45     22.42 o 
   2   1   9      298.29      298.96      5.09 o 
   3   1   9      166.80      172.98      4.33 o 
   4   1   9      116.31      118.73      4.11 o 
   5   1   9       20.12       14.28      2.67 o 
   6   1   9       16.01       22.53      5.23 o 
   7   1   9       89.80       81.07     10.61 o 
   8   1   9        0.44       -4.62      5.13 o 
  -8   2   9       37.73       47.87      5.73 o 
  -7   2   9       20.66       14.60      3.35 o 
  -6   2   9       68.68       69.84      4.92 o 
  -5   2   9      202.09      200.13      6.75 o 
  -4   2   9      651.05      637.12      8.08 o 
  -3   2   9       44.36       38.14      2.50 o 
  -2   2   9     1226.52     1235.19     13.34 o 
  -1   2   9      230.55      262.20      4.23 o 
   0   2   9      566.35      563.42      6.50 o 
   1   2   9       49.17       48.28      1.97 o 
   2   2   9     2901.16     2950.15     23.13 o 
   3   2   9        0.67        0.00      1.09 o 
   4   2   9     1002.23      958.17     15.70 o 
   5   2   9       75.15       75.09      4.63 o 
   6   2   9       30.34       29.74      3.90 o 
   7   2   9      138.94      141.04     10.43 o 
   8   2   9        2.40        1.61      4.47 o 
  -8   3   9       50.05       31.67      9.28 o 
  -7   3   9       34.61       34.37      9.27 o 
  -6   3   9      103.91      113.33      8.50 o 
  -5   3   9       44.69       44.62      4.93 o 
  -4   3   9       83.20       83.42      6.84 o 
  -3   3   9        5.67        2.89      1.50 o 
  -2   3   9      167.97      162.75      4.63 o 
  -1   3   9      146.73      153.99      5.29 o 
   0   3   9      529.06      544.11      8.29 o 
   1   3   9      122.27      127.50      4.10 o 
   2   3   9       81.66       91.48      3.63 o 
   3   3   9       21.94       19.04      2.52 o 
   4   3   9      635.24      627.96     13.05 o 
   5   3   9       68.66       73.09      5.74 o 
   6   3   9       96.11       89.69      6.64 o 
   7   3   9        0.15        8.09      7.05 o 
   8   3   9       50.83       41.78     18.04 o 
  -8   4   9        2.82       11.43      7.04 o 
  -7   4   9        3.04       11.07      5.87 o 
  -6   4   9      140.32      148.36     15.09 o 
  -5   4   9       96.36      100.10      9.17 o 
  -4   4   9       15.18       15.93      3.92 o 
  -3   4   9        5.01        2.39      2.06 o 
  -2   4   9      338.76      304.61      7.62 o 
  -1   4   9        0.22        0.92      1.28 o 
   0   4   9       25.75       15.32      2.05 o 
   1   4   9       17.47       21.48      2.40 o 
   2   4   9      332.66      321.97      8.78 o 
   3   4   9      306.32      335.90     11.42 o 
   4   4   9      219.63      207.80     10.96 o 
   5   4   9       93.20      102.55      9.55 o 
   6   4   9       19.96       16.58      6.62 o 
   7   4   9       15.92       13.71      6.71 o 
  -7   5   9       42.18       35.78     15.81 o 
  -6   5   9       77.20       70.73     11.45 o 
  -5   5   9       62.52       65.19     10.54 o 
  -4   5   9       93.68       87.87      8.08 o 
  -3   5   9        0.85        2.39      2.44 o 
  -2   5   9      561.41      575.53     12.92 o 
  -1   5   9      322.60      300.42      6.96 o 
   0   5   9      959.44      986.37     14.83 o 
   1   5   9      812.97      847.65     14.71 o 
   2   5   9       79.00       79.51      6.66 o 
   3   5   9      349.63      350.36     12.11 o 
   4   5   9      845.45      929.10     25.61 o 
   5   5   9       86.83       87.95     11.83 o 
   6   5   9       84.04       87.75     12.80 o 
   7   5   9       14.31       14.07      7.80 o 
  -7   6   9      104.26       99.07     23.80 o 
  -6   6   9       96.91       83.24     37.22 o 
  -5   6   9       44.95       25.46      7.63 o 
  -4   6   9       13.86       18.53     11.80 o 
  -3   6   9      522.58      523.06     20.65 o 
  -2   6   9        3.54        4.78      2.54 o 
  -1   6   9      130.15      128.84      9.57 o 
   0   6   9       13.21       11.12      2.26 o 
   1   6   9      247.46      264.61      9.56 o 
   2   6   9        7.23        4.62      3.16 o 
   3   6   9      380.06      394.57     13.70 o 
   4   6   9       82.53       60.01      9.99 o 
   5   6   9       57.42       52.24     10.06 o 
   6   6   9       14.37       12.64      7.21 o 
  -6   7   9        7.28        5.97      6.84 o 
  -5   7   9       10.67       15.96      7.73 o 
  -4   7   9        5.54       10.45      6.26 o 
  -3   7   9        0.56       -4.19      6.14 o 
  -2   7   9       99.29       98.79     11.99 o 
  -1   7   9        3.80        8.87      3.71 o 
   0   7   9       17.40       10.07      3.93 o 
   1   7   9        0.03        2.48      7.94 o 
   2   7   9       96.14      118.29     19.94 o 
   3   7   9       11.61        6.04     10.43 o 
   4   7   9        0.07       -1.16     11.52 o 
   5   7   9        9.64       18.39     13.07 o 
  -5   8   9        0.11        6.24     12.15 o 
  -4   8   9       10.06       16.79      7.89 o 
  -3   8   9        3.29       -2.53      4.90 o 
  -2   8   9      121.19      116.26     14.54 o 
  -1   8   9        0.84        0.07      3.18 o 
   0   8   9       40.05       14.11      5.75 o 
   1   8   9        0.75        4.75      3.71 o 
   2   8   9       21.88       24.79     13.07 o 
   3   8   9      294.65      268.24     33.01 o 
   4   8   9        8.28        8.98     14.03 o 
  -3   9   9       32.70       20.89      9.25 o 
  -2   9   9       51.92       73.84     14.86 o 
  -1   9   9      113.12      124.76     19.16 o 
   0   9   9       19.08       18.05     11.96 o 
   1   9   9       67.05       72.37     11.90 o 
   2   9   9       56.48       49.68     25.88 o 
   3   9   9       86.99       77.98     18.55 o 
  -8   0  10       25.47       22.98      7.48 o 
  -6   0  10      239.34      232.62     10.81 o 
  -4   0  10       67.60       64.25      3.87 o 
  -2   0  10       21.01       15.12      1.75 o 
   0   0  10        0.82       -0.84      1.28 o 
   2   0  10     1115.51     1179.45     23.85 o 
   4   0  10      362.98      344.04     10.52 o 
   6   0  10       35.73       18.57     18.93 o 
   8   0  10       28.76       23.84      8.43 o 
  -9   1  10        0.98        5.41      6.37 o 
  -8   1  10        9.18       11.21      4.13 o 
  -7   1  10        3.25        3.82      2.94 o 
  -6   1  10        4.39        6.45      2.37 o 
  -5   1  10      220.43      223.20      5.36 o 
  -4   1  10        4.04        2.07      1.22 o 
  -3   1  10      130.78      145.66      3.01 o 
  -2   1  10      297.57      293.27      4.22 o 
  -1   1  10     5677.23     5806.52     40.44 o 
   0   1  10      275.82      274.56      4.26 o 
   1   1  10       51.12       46.41      2.50 o 
   2   1  10      831.46      867.85     10.10 o 
   3   1  10      862.62      866.42     11.94 o 
   4   1  10      406.90      403.61      7.97 o 
   5   1  10      509.63      492.83      9.81 o 
   6   1  10      130.32      143.57      9.85 o 
   7   1  10       78.26       67.83     11.56 o 
   8   1  10       17.55        2.79      7.13 o 
  -8   2  10       43.83       43.85      8.75 o 
  -7   2  10        2.32        4.00      2.91 o 
  -6   2  10        0.00        0.12      2.32 o 
  -5   2  10       39.17       43.53      5.04 o 
  -4   2  10      127.74      126.57      3.67 o 
  -3   2  10      461.13      455.62      6.64 o 
  -2   2  10       41.55       28.98      3.51 o 
  -1   2  10      593.05      620.69      8.25 o 
   0   2  10      460.24      498.38      6.41 o 
   1   2  10     1236.97     1247.32     10.64 o 
   2   2  10       73.14       74.09      2.43 o 
   3   2  10       94.70      110.18      3.55 o 
   4   2  10        0.25        0.56      1.90 o 
   5   2  10      145.76      154.39      6.23 o 
   6   2  10        4.02        0.82      2.95 o 
   7   2  10        2.43        1.26      4.95 o 
   8   2  10        0.04       16.21      5.80 o 
  -8   3  10       62.41       47.34      8.57 o 
  -7   3  10       28.91       24.93      7.15 o 
  -6   3  10        1.37        1.32      3.24 o 
  -5   3  10       33.96       31.26      4.31 o 
  -4   3  10       47.01       46.96      4.17 o 
  -3   3  10       99.07       91.88      3.42 o 
  -2   3  10       22.67       17.76      2.31 o 
  -1   3  10      288.37      323.39      6.85 o 
   0   3  10      133.87      139.89      3.36 o 
   1   3  10       74.76       74.73      2.80 o 
   2   3  10      333.81      344.81      5.10 o 
   3   3  10        5.17        7.42      1.48 o 
   4   3  10      164.19      162.43      6.67 o 
   5   3  10       54.47       62.50      5.54 o 
   6   3  10       33.20       27.05      4.80 o 
   7   3  10        1.02        1.97      4.94 o 
   8   3  10        0.81       10.77      5.29 o 
  -8   4  10        2.21        7.74      5.95 o 
  -7   4  10        4.02        0.91      5.16 o 
  -6   4  10        1.44        4.74      4.84 o 
  -5   4  10       28.96       31.14      8.24 o 
  -4   4  10        6.58        6.83      3.62 o 
  -3   4  10      260.34      244.89      8.43 o 
  -2   4  10      137.91      133.38      5.28 o 
  -1   4  10        1.59       -1.15      2.05 o 
   0   4  10      504.41      536.58      9.49 o 
   1   4  10      169.06      177.09      5.52 o 
   2   4  10        0.42        1.75      2.31 o 
   3   4  10      115.30      119.87      7.42 o 
   4   4  10       61.05       63.43      9.38 o 
   5   4  10        0.02        2.10      4.03 o 
   6   4  10        1.63        6.38      4.92 o 
   7   4  10       39.48       33.83      7.73 o 
  -7   5  10       83.40       76.72     13.59 o 
  -6   5  10       42.27       25.20      8.20 o 
  -5   5  10       38.25       53.40     12.63 o 
  -4   5  10       35.50       39.91      5.87 o 
  -3   5  10       76.39       81.75      5.73 o 
  -2   5  10      151.23      155.23      6.81 o 
  -1   5  10       26.69       30.84      3.75 o 
   0   5  10      542.85      569.26     10.58 o 
   1   5  10      179.38      193.85      6.31 o 
   2   5  10      189.01      201.96     11.69 o 
   3   5  10      153.20      177.83     11.14 o 
   4   5  10      682.99      764.99     44.05 o 
   5   5  10       50.52       35.03      8.32 o 
   6   5  10      117.89       96.77     34.00 o 
   7   5  10       16.57       19.33      6.50 o 
  -7   6  10        6.54       -2.71     12.81 o 
  -6   6  10        3.39       15.64      7.33 o 
  -5   6  10       32.14       24.81      7.88 o 
  -4   6  10       54.35       65.64     11.05 o 
  -3   6  10       32.29       36.05      5.25 o 
  -2   6  10      119.60      118.67      6.64 o 
  -1   6  10       25.19       20.37      3.61 o 
   0   6  10      367.84      397.93     10.62 o 
   1   6  10        0.92       -0.31      2.23 o 
   2   6  10       21.43       20.06      4.47 o 
   3   6  10      223.29      258.03     13.70 o 
   4   6  10        3.67        1.94      4.63 o 
   5   6  10        5.31        6.27      5.55 o 
   6   6  10        0.00        1.79      6.75 o 
  -6   7  10        8.93        1.88      6.66 o 
  -5   7  10        1.90        5.96      7.26 o 
  -4   7  10        2.97        7.69      6.92 o 
  -3   7  10      229.29      191.16     22.15 o 
  -2   7  10      199.53      198.54      8.62 o 
  -1   7  10        9.86        3.39      3.40 o 
   0   7  10        7.74        7.05      4.47 o 
   1   7  10        0.64        0.08      3.28 o 
   2   7  10       58.23       44.24     14.99 o 
   3   7  10       60.06       77.65     18.88 o 
   4   7  10       11.30       16.57     14.39 o 
   5   7  10        0.17        0.46     11.82 o 
  -5   8  10        8.36       12.88     15.05 o 
  -4   8  10       19.19       26.52      9.76 o 
  -3   8  10        0.03        6.07      5.71 o 
  -2   8  10       48.91       46.14     14.54 o 
  -1   8  10       56.15       50.08      7.85 o 
   0   8  10       40.84       55.61      8.00 o 
   1   8  10       29.05       14.15      8.87 o 
   2   8  10        5.93        0.02      4.82 o 
   3   8  10       18.29       16.18     13.40 o 
   4   8  10        4.90       16.21     14.56 o 
  -3   9  10        2.40       -7.99     10.89 o 
  -2   9  10       30.10       14.91      7.67 o 
  -1   9  10        0.26        0.50      6.03 o 
   0   9  10        0.35       -0.42      4.85 o 
   1   9  10        3.66       -1.61      4.90 o 
   2   9  10        7.58        4.85      6.75 o 
  -9   0  11       39.34       43.17     12.02 o 
  -7   0  11        0.09        1.05      3.57 o 
  -5   0  11       99.35      105.30      6.00 o 
  -3   0  11       44.22       48.94      3.03 o 
  -1   0  11      291.05      263.66      5.53 o 
   1   0  11      296.83      271.91     10.07 o 
   3   0  11      258.95      251.48      8.69 o 
   5   0  11       17.53       19.20      8.40 o 
   7   0  11       16.15       18.15     10.60 o 
  -9   1  11        2.04        4.08      5.40 o 
  -8   1  11        7.63        6.50      3.99 o 
  -7   1  11       22.97       20.86      4.44 o 
  -6   1  11       31.59       19.65      3.20 o 
  -5   1  11      110.25      121.18      4.44 o 
  -4   1  11        2.84        0.98      1.32 o 
  -3   1  11      563.32      535.38      6.35 o 
  -2   1  11      218.73      237.82      3.86 o 
  -1   1  11     3644.32     3680.87     28.12 o 
   0   1  11      309.01      332.43      4.94 o 
   1   1  11      258.12      280.80      6.07 o 
   2   1  11        3.02        3.42      1.32 o 
   3   1  11       46.51       54.09      4.60 o 
   4   1  11      216.76      228.02      6.51 o 
   5   1  11        2.26        1.55      2.01 o 
   6   1  11        9.72       11.94      4.76 o 
   7   1  11        1.15        3.16      4.49 o 
   8   1  11       72.83       59.03      7.81 o 
  -8   2  11      177.79      176.12      9.80 o 
  -7   2  11       30.23       38.04      4.41 o 
  -6   2  11      360.17      384.90      9.88 o 
  -5   2  11      251.72      261.45      6.18 o 
  -4   2  11       50.82       46.51      3.01 o 
  -3   2  11     1625.63     1612.19     15.23 o 
  -2   2  11       24.78       18.25      1.82 o 
  -1   2  11     2073.81     2198.51     20.63 o 
   0   2  11      162.22      199.14      4.42 o 
   1   2  11     2541.91     2687.55     20.62 o 
   2   2  11       54.86       57.15      2.49 o 
   3   2  11      992.16      965.79     11.45 o 
   4   2  11       47.80       34.75      4.16 o 
   5   2  11      163.38      166.54      6.47 o 
   6   2  11      170.12      176.02     13.70 o 
   7   2  11       21.29       11.68      5.53 o 
   8   2  11      127.53      113.89     10.48 o 
  -8   3  11       52.09       48.50      8.23 o 
  -7   3  11       15.01       20.98      5.12 o 
  -6   3  11       43.32       27.85      9.01 o 
  -5   3  11       23.82       23.96      4.07 o 
  -4   3  11      318.07      311.92      9.50 o 
  -3   3  11        4.62        3.75      1.68 o 
  -2   3  11       34.86       26.81      2.57 o 
  -1   3  11      555.63      537.20      9.75 o 
   0   3  11      200.18      162.65      3.89 o 
   1   3  11      428.82      460.76      6.72 o 
   2   3  11      248.41      234.53      4.54 o 
   3   3  11        2.91        2.59      1.36 o 
   4   3  11        5.30        2.25      2.13 o 
   5   3  11       17.46       19.01      3.61 o 
   6   3  11      112.45      119.81      7.14 o 
   7   3  11        0.07       -0.20      4.10 o 
   8   3  11       38.50       39.64      8.62 o 
  -8   4  11      157.89      178.20     32.05 o 
  -7   4  11       11.93        1.27      7.89 o 
  -6   4  11       90.50       82.86     11.92 o 
  -5   4  11       23.21       21.56      5.78 o 
  -4   4  11      391.97      411.09     13.51 o 
  -3   4  11       10.14        4.84      2.72 o 
  -2   4  11       68.62       72.06      4.29 o 
  -1   4  11       72.53       67.24      5.55 o 
   0   4  11     1331.80     1290.36     18.56 o 
   1   4  11      107.89       98.64      5.15 o 
   2   4  11       28.85       22.64      4.48 o 
   3   4  11       26.90       25.40      4.00 o 
   4   4  11      250.97      268.11     10.89 o 
   5   4  11      121.57      129.09      9.16 o 
   6   4  11       83.69       75.78      9.35 o 
   7   4  11       62.46       54.54     14.13 o 
  -7   5  11       35.04       27.78      9.69 o 
  -6   5  11       16.43       16.39      7.08 o 
  -5   5  11       50.49       63.03     16.09 o 
  -4   5  11      194.97      192.38     11.33 o 
  -3   5  11      620.17      634.93     16.19 o 
  -2   5  11       54.53       71.39      5.09 o 
  -1   5  11       37.11       38.61      4.13 o 
   0   5  11        8.94        6.96      2.00 o 
   1   5  11       24.14       25.95      3.38 o 
   2   5  11      136.57      123.96      8.02 o 
   3   5  11      343.43      365.96     12.74 o 
   4   5  11       38.96       39.89      6.59 o 
   5   5  11       34.35       40.37      8.53 o 
   6   5  11       16.91        6.41      4.96 o 
   7   5  11       22.56       20.53      6.94 o 
  -7   6  11       24.72       14.86     16.08 o 
  -6   6  11        1.01       -2.11      5.19 o 
  -5   6  11        5.54        5.45      6.03 o 
  -4   6  11        6.07        6.28      5.16 o 
  -3   6  11      128.82      123.84      8.81 o 
  -2   6  11       12.03       13.75      5.32 o 
  -1   6  11        0.38       -2.36      2.36 o 
   0   6  11      114.26      112.63      7.46 o 
   1   6  11       27.15       23.98      4.66 o 
   2   6  11        0.48        2.85      4.28 o 
   3   6  11      139.63      155.99     19.26 o 
   4   6  11       19.35       15.05     11.95 o 
   5   6  11        1.34       -1.98      9.41 o 
   6   6  11       11.56       12.93      8.12 o 
  -6   7  11        1.33        7.76     12.94 o 
  -5   7  11        6.87        4.06      6.00 o 
  -4   7  11        0.65        1.80      6.28 o 
  -3   7  11       21.36       16.06      6.88 o 
  -2   7  11        2.91        4.64      4.45 o 
  -1   7  11        2.18        1.23      3.48 o 
   0   7  11        5.50        0.22      3.04 o 
   1   7  11       16.80       16.01      8.77 o 
   2   7  11        0.12       -0.79      4.81 o 
   3   7  11        0.45       -0.21      5.21 o 
   4   7  11       15.09       12.94     12.84 o 
   5   7  11        1.37       10.06      7.44 o 
  -5   8  11        1.71       19.48     14.53 o 
  -4   8  11        0.86        3.43      6.34 o 
  -3   8  11       33.52       32.42      9.26 o 
  -2   8  11       51.34       56.10     10.84 o 
  -1   8  11       20.06        9.88      4.91 o 
   0   8  11       15.41       10.10      4.28 o 
   1   8  11       14.72       10.37      6.26 o 
   2   8  11       10.39        6.70      6.91 o 
   3   8  11       34.43       21.15      8.60 o 
   4   8  11       19.99       11.45     13.12 o 
  -3   9  11      142.17      120.10     24.79 o 
  -2   9  11      134.43      138.34     17.51 o 
  -1   9  11        0.01        0.00      5.41 o 
   0   9  11        0.15        5.80      5.66 o 
   1   9  11       10.75       15.64      6.18 o 
   2   9  11       51.27       24.80     14.66 o 
  -8   0  12        0.14        3.70      5.33 o 
  -6   0  12        3.45       -1.19      2.83 o 
  -4   0  12     2053.03     1964.58     27.33 o 
  -2   0  12     1503.84     1559.38     19.58 o 
   0   0  12      414.77      388.86      8.39 o 
   2   0  12      112.13       94.49      7.00 o 
   4   0  12       44.20       37.13      4.69 o 
   6   0  12      136.93      169.44     14.61 o 
   8   0  12       39.07       38.27      9.68 o 
  -8   1  12       15.96       18.07      4.87 o 
  -7   1  12      109.18      106.31      7.14 o 
  -6   1  12      157.73      175.26      6.51 o 
  -5   1  12      348.07      346.67      6.94 o 
  -4   1  12      409.95      438.89      6.68 o 
  -3   1  12      586.42      610.29      7.52 o 
  -2   1  12      711.30      772.47      8.20 o 
  -1   1  12        2.27        2.78      0.81 o 
   0   1  12      821.74      805.68      9.00 o 
   1   1  12     4086.94     3980.17     48.23 o 
   2   1  12      440.21      438.31      7.46 o 
   3   1  12       99.49      104.71      4.38 o 
   4   1  12       85.81       93.57      6.01 o 
   5   1  12      211.72      200.92      7.08 o 
   6   1  12       50.04       70.92      7.94 o 
   7   1  12        4.72        3.41      4.60 o 
   8   1  12       38.77       27.41      7.29 o 
  -8   2  12        2.75        6.09      3.88 o 
  -7   2  12      155.10      162.31      7.48 o 
  -6   2  12        3.30        0.12      2.33 o 
  -5   2  12       20.55       21.51      2.51 o 
  -4   2  12        0.71        0.45      1.69 o 
  -3   2  12      225.16      250.67      3.79 o 
  -2   2  12      133.49      118.08      3.90 o 
  -1   2  12       27.54       29.42      2.81 o 
   0   2  12      294.79      307.35      5.81 o 
   1   2  12       90.54      100.13      2.42 o 
   2   2  12       29.17       26.67      1.93 o 
   3   2  12        2.64        4.24      1.71 o 
   4   2  12      152.04      160.44      5.78 o 
   5   2  12        2.28        4.60      2.33 o 
   6   2  12        8.54        2.01      3.87 o 
   7   2  12       12.08       12.67      9.60 o 
   8   2  12       41.87       48.55      8.31 o 
  -8   3  12       26.33       21.99      6.50 o 
  -7   3  12       13.79        9.48      4.14 o 
  -6   3  12        7.31        5.43      4.63 o 
  -5   3  12       23.91       23.99      4.06 o 
  -4   3  12      150.30      159.34      6.03 o 
  -3   3  12       48.08       43.93      3.04 o 
  -2   3  12      445.18      443.44     11.36 o 
  -1   3  12       26.28       41.97      3.15 o 
   0   3  12       24.13       22.91      1.92 o 
   1   3  12      381.20      392.57      6.32 o 
   2   3  12        4.92        3.97      1.54 o 
   3   3  12      116.13      108.59      3.76 o 
   4   3  12       35.03       38.40      3.75 o 
   5   3  12        0.44        0.28      2.52 o 
   6   3  12       23.73       26.76      6.30 o 
   7   3  12        9.28        6.02      4.71 o 
  -8   4  12       11.54        4.80      7.46 o 
  -7   4  12        6.36        3.62      5.69 o 
  -6   4  12       79.36      102.63     30.44 o 
  -5   4  12      283.05      315.66     13.77 o 
  -4   4  12      558.63      591.61     18.80 o 
  -3   4  12     1040.55     1060.95     20.04 o 
  -2   4  12      299.85      318.61     13.61 o 
  -1   4  12      673.94      686.25     20.70 o 
   0   4  12        9.55       16.64      2.42 o 
   1   4  12      487.47      512.23      9.85 o 
   2   4  12       39.50       39.90      4.19 o 
   3   4  12      480.37      507.53     13.27 o 
   4   4  12       84.37       78.67      7.09 o 
   5   4  12       18.20       13.85      4.54 o 
   6   4  12       19.34       14.12      6.62 o 
   7   4  12        5.14        5.91      7.33 o 
  -7   5  12       20.25       15.56      8.44 o 
  -6   5  12       83.14       64.10     11.65 o 
  -5   5  12       98.29       54.32     14.25 o 
  -4   5  12      548.64      570.86     19.06 o 
  -3   5  12      111.80      109.20      6.65 o 
  -2   5  12      144.50      144.22      7.33 o 
  -1   5  12      170.70      175.70      9.43 o 
   0   5  12      466.92      444.51     10.82 o 
   1   5  12        8.78        8.93      2.56 o 
   2   5  12      189.92      194.87      9.49 o 
   3   5  12       47.22       51.78      5.72 o 
   4   5  12       13.28        7.42      3.46 o 
   5   5  12       49.38       35.54      6.55 o 
   6   5  12       25.80       23.62      6.44 o 
   7   5  12       65.82       36.38     15.24 o 
  -7   6  12        1.53        7.63     13.44 o 
  -6   6  12       35.86       22.75      8.63 o 
  -5   6  12        0.02        2.47      5.15 o 
  -4   6  12       11.71        7.97      5.98 o 
  -3   6  12      325.81      340.30     13.69 o 
  -2   6  12        6.27       10.39      4.04 o 
  -1   6  12        6.94        8.09      3.75 o 
   0   6  12      105.27       90.31      7.72 o 
   1   6  12       48.39       50.28      5.91 o 
   2   6  12        0.19        4.56      4.64 o 
   3   6  12       64.90       82.00     12.39 o 
   4   6  12        0.05        5.23      5.68 o 
   5   6  12        1.73       -2.11      5.70 o 
   6   6  12       20.44       16.57      8.83 o 
  -6   7  12        0.14      -10.37     10.37 o 
  -5   7  12        6.77       -3.98      5.66 o 
  -4   7  12        1.59        0.15      5.03 o 
  -3   7  12       63.23       73.10     11.82 o 
  -2   7  12      136.85      127.86     12.79 o 
  -1   7  12       38.69       39.01      6.67 o 
   0   7  12        5.15        3.88      3.10 o 
   1   7  12       25.18       14.32      5.13 o 
   2   7  12       87.60       72.47     12.22 o 
   3   7  12      346.98      365.33     35.62 o 
   4   7  12        0.22        1.01      5.61 o 
   5   7  12        5.99        3.33      7.00 o 
  -4   8  12        0.61        5.41      6.66 o 
  -3   8  12       52.49       41.47     23.29 o 
  -2   8  12        4.56       17.99     10.42 o 
  -1   8  12        9.43        8.18      4.48 o 
   0   8  12       45.28       32.19      8.61 o 
   1   8  12        9.39        5.69      4.47 o 
   2   8  12       30.47       35.31      9.97 o 
   3   8  12        5.37        5.08      6.86 o 
   4   8  12        7.60        4.29      7.82 o 
  -2   9  12       10.93       12.46     12.38 o 
  -1   9  12        0.64        9.71     10.10 o 
   0   9  12        0.15        1.03      5.07 o 
   1   9  12       12.81        5.51      6.15 o 
   2   9  12        8.55        6.92      8.36 o 
  -7   0  13        2.20        8.03      4.50 o 
  -5   0  13      426.28      439.97     12.41 o 
  -3   0  13        2.83        0.63      1.71 o 
  -1   0  13     1156.65     1075.68     14.70 o 
   1   0  13        0.18        2.79      2.27 o 
   3   0  13       52.64       46.79      4.75 o 
   5   0  13       14.82       16.80     11.13 o 
   7   0  13        2.83       -1.78      5.13 o 
  -8   1  13       37.01       30.07      5.42 o 
  -7   1  13        0.14       -0.38      2.48 o 
  -6   1  13        0.83        0.98      2.16 o 
  -5   1  13      245.70      256.36      6.35 o 
  -4   1  13      363.73      357.90      6.05 o 
  -3   1  13       22.87       15.44      1.60 o 
  -2   1  13        2.30        0.24      0.91 o 
  -1   1  13      656.98      703.83      8.27 o 
   0   1  13     1138.60     1118.72     11.65 o 
   1   1  13      173.27      179.56      4.48 o 
   2   1  13      118.87      147.56      4.96 o 
   3   1  13      136.33      126.83      4.56 o 
   4   1  13      110.14      111.44      5.86 o 
   5   1  13        4.28       10.95      2.77 o 
   6   1  13       26.13       26.55      5.92 o 
   7   1  13       80.11       96.11      9.69 o 
   8   1  13        0.17       -2.74      4.51 o 
  -8   2  13       14.05       11.70      4.08 o 
  -7   2  13      180.62      195.57      8.02 o 
  -6   2  13       55.07       56.25      4.62 o 
  -5   2  13       35.57       27.78      2.75 o 
  -4   2  13     1298.59     1306.61     15.39 o 
  -3   2  13       12.66       18.03      1.42 o 
  -2   2  13     1064.61     1178.76     12.58 o 
  -1   2  13        0.02        0.04      1.14 o 
   0   2  13      170.73      171.97      4.28 o 
   1   2  13       62.50       58.72      2.94 o 
   2   2  13      237.64      261.28      5.83 o 
   3   2  13        9.61       10.71      2.86 o 
   4   2  13      177.94      185.90      9.30 o 
   5   2  13      165.14      162.25      9.72 o 
   6   2  13       22.85       32.16      5.92 o 
   7   2  13       40.14       45.99      8.22 o 
   8   2  13       11.87        9.82      5.95 o 
  -8   3  13        0.38        3.82      4.00 o 
  -7   3  13        0.21       -0.92      3.62 o 
  -6   3  13        0.09        4.13      3.10 o 
  -5   3  13       23.43       16.35      3.84 o 
  -4   3  13       83.24       73.40      4.64 o 
  -3   3  13       10.23        5.08      2.53 o 
  -2   3  13      210.78      205.63      5.77 o 
  -1   3  13      175.46      180.32      5.93 o 
   0   3  13       37.34       32.75      2.14 o 
   1   3  13      136.45      135.36      4.00 o 
   2   3  13      220.41      221.29      5.73 o 
   3   3  13       46.79       51.32      2.88 o 
   4   3  13       95.76      101.31      5.48 o 
   5   3  13        3.10        5.95      2.87 o 
   6   3  13        8.34        7.28      3.40 o 
   7   3  13       27.05       34.93      6.90 o 
  -8   4  13       97.24       76.15     14.01 o 
  -7   4  13       76.27       91.07     24.76 o 
  -6   4  13       73.18       70.56     11.25 o 
  -5   4  13      395.76      440.47     16.56 o 
  -4   4  13      321.39      325.91     10.70 o 
  -3   4  13     1219.55     1203.64     23.05 o 
  -2   4  13      385.95      370.90     13.37 o 
  -1   4  13      809.85      784.12     30.81 o 
   0   4  13        1.29        3.60      1.67 o 
   1   4  13      621.41      589.62     11.81 o 
   2   4  13      297.08      311.26      8.66 o 
   3   4  13      215.15      222.30      9.02 o 
   4   4  13       25.26       23.69      3.99 o 
   5   4  13       20.06       21.68      6.19 o 
   6   4  13      153.99      160.17     13.25 o 
   7   4  13       41.69       37.21     12.55 o 
  -7   5  13       19.57       18.02      7.94 o 
  -6   5  13       24.92       19.89      7.50 o 
  -5   5  13       64.10       69.60     11.28 o 
  -4   5  13      356.45      330.97     19.76 o 
  -3   5  13      437.28      430.18     21.15 o 
  -2   5  13       24.45       17.79      5.21 o 
  -1   5  13      490.18      526.48     15.64 o 
   0   5  13      324.93      314.48     11.84 o 
   1   5  13      220.22      221.88      9.38 o 
   2   5  13      126.94      118.01     13.94 o 
   3   5  13        2.81        5.79      3.73 o 
   4   5  13       18.95       13.74     11.18 o 
   5   5  13      154.04      168.37     24.23 o 
   6   5  13       41.09       38.47     10.03 o 
  -6   6  13        2.49       -3.54      6.93 o 
  -5   6  13       19.05       14.66      7.26 o 
  -4   6  13        5.07        0.46      4.53 o 
  -3   6  13      118.89      109.61     11.84 o 
  -2   6  13       12.95       13.29      6.31 o 
  -1   6  13        0.04        3.25      3.63 o 
   0   6  13      149.85      144.14     21.42 o 
   1   6  13        1.37        2.71      3.20 o 
   2   6  13       26.23       25.10     17.96 o 
   3   6  13       33.48       32.51      8.97 o 
   4   6  13        3.79        9.93      6.15 o 
   5   6  13        5.29        8.74      7.26 o 
   6   6  13       34.72       31.29     11.03 o 
  -6   7  13        0.03       10.66     13.30 o 
  -5   7  13        0.80       -1.81      6.41 o 
  -4   7  13       11.13       13.28     14.01 o 
  -3   7  13        8.79       10.44      6.00 o 
  -2   7  13       27.79       25.52      6.81 o 
  -1   7  13       32.27       37.59     17.14 o 
   0   7  13        2.78       -1.39      3.15 o 
   1   7  13       21.28       19.91      5.81 o 
   2   7  13       45.51       44.49     10.16 o 
   3   7  13       30.70       29.51      9.92 o 
   4   7  13       22.40        7.18      7.32 o 
   5   7  13        4.85        9.37      9.29 o 
  -4   8  13       29.38       18.67     15.43 o 
  -3   8  13      323.50      316.46     28.31 o 
  -2   8  13       66.52       85.85     13.14 o 
  -1   8  13        0.09       -0.27      4.08 o 
   0   8  13       71.59       64.71     17.93 o 
   1   8  13        7.78        1.62      4.59 o 
   2   8  13       67.57       80.29     13.86 o 
   3   8  13        0.00       -3.26      5.71 o 
   4   8  13       22.67       23.69      9.59 o 
  -2   9  13       18.80       14.06     13.87 o 
  -1   9  13        0.21       12.74     11.37 o 
   0   9  13        4.80        2.86      5.64 o 
   1   9  13        5.37       -1.29      7.28 o 
  -8   0  14       38.84       34.31     11.39 o 
  -6   0  14        1.15        0.96      2.81 o 
  -4   0  14     1304.19     1256.20     19.94 o 
  -2   0  14     2296.48     2362.43     28.41 o 
   0   0  14      130.78      101.59      4.80 o 
   2   0  14       62.69       54.91      4.79 o 
   4   0  14       16.71        5.67      3.40 o 
   6   0  14       25.32       34.43     10.83 o 
   8   0  14       17.85       14.66      8.40 o 
  -8   1  14       21.59       26.48      5.26 o 
  -7   1  14       89.17       96.69      6.33 o 
  -6   1  14        5.15        5.00      2.36 o 
  -5   1  14      109.33      102.17      5.78 o 
  -4   1  14       25.79       22.33      2.25 o 
  -3   1  14      227.88      220.50      4.28 o 
  -2   1  14       29.51       36.92      1.95 o 
  -1   1  14      321.76      362.33      5.62 o 
   0   1  14       68.58       89.69      2.99 o 
   1   1  14       26.07       27.40      2.65 o 
   2   1  14        1.44        0.53      1.60 o 
   3   1  14       59.81       65.64      3.66 o 
   4   1  14        1.77        2.36      2.31 o 
   5   1  14       16.29        9.23      2.74 o 
   6   1  14        6.26        6.49      4.25 o 
   7   1  14       66.46       71.20      8.95 o 
   8   1  14        0.94        1.02      4.83 o 
  -8   2  14       43.83       47.54      5.52 o 
  -7   2  14       17.00       22.70      3.75 o 
  -6   2  14        2.10        2.92      2.24 o 
  -5   2  14      247.31      256.33      7.57 o 
  -4   2  14      332.23      327.79      6.58 o 
  -3   2  14        2.51        2.74      1.31 o 
  -2   2  14      255.69      277.34      5.02 o 
  -1   2  14       83.89       93.98      3.25 o 
   0   2  14      130.73      156.36      3.15 o 
   1   2  14      117.61      121.61      3.85 o 
   2   2  14      164.46      172.43      4.17 o 
   3   2  14        9.19        9.59      2.75 o 
   4   2  14        0.89        1.61      2.02 o 
   5   2  14       22.35       16.66      3.07 o 
   6   2  14       44.79       42.41     12.10 o 
   7   2  14       18.20       22.48      5.93 o 
  -8   3  14        5.69        6.25      5.85 o 
  -7   3  14        0.06       -1.14      3.62 o 
  -6   3  14       54.82       65.63      6.26 o 
  -5   3  14      114.99      117.25      6.49 o 
  -4   3  14      581.15      568.62     15.94 o 
  -3   3  14        1.20       -0.37      2.23 o 
  -2   3  14      114.99      124.03      4.85 o 
  -1   3  14       58.55       68.91      4.50 o 
   0   3  14      264.23      277.93      6.43 o 
   1   3  14      170.39      180.00      5.68 o 
   2   3  14      145.09      134.88      4.94 o 
   3   3  14      120.67      112.29      4.53 o 
   4   3  14        4.95        8.43      2.96 o 
   5   3  14       63.08       69.74      7.27 o 
   6   3  14       14.67       22.97      4.90 o 
   7   3  14        0.29        7.66      5.29 o 
  -8   4  14       28.93       37.87     17.27 o 
  -7   4  14      228.80      218.99     19.53 o 
  -6   4  14       16.13        2.14      5.00 o 
  -5   4  14       16.93       17.54      4.69 o 
  -4   4  14      115.47      107.17      7.03 o 
  -3   4  14        5.78        2.57      3.12 o 
  -2   4  14        9.21        7.79      2.81 o 
  -1   4  14        6.00        3.87      3.06 o 
   0   4  14      213.07      229.39      9.71 o 
   1   4  14      147.63      130.51      8.62 o 
   2   4  14      106.71      109.14      5.83 o 
   3   4  14       41.26       39.74      4.75 o 
   4   4  14       46.84       53.93      7.09 o 
   5   4  14      343.70      343.47     13.79 o 
   6   4  14        5.99        5.63      4.51 o 
  -7   5  14       61.58       68.62     13.13 o 
  -6   5  14       23.78       22.24      7.89 o 
  -5   5  14      115.07      125.66     20.91 o 
  -4   5  14        6.31        5.33      7.47 o 
  -3   5  14      129.43      121.68     10.96 o 
  -2   5  14      126.45      132.04      8.84 o 
  -1   5  14      252.28      247.65     10.76 o 
   0   5  14       52.31       53.87      6.24 o 
   1   5  14      396.85      382.76     11.94 o 
   2   5  14        2.27        2.65      4.17 o 
   3   5  14      254.82      264.31     15.67 o 
   4   5  14       30.86       29.02      8.29 o 
   5   5  14      146.06      165.28     17.57 o 
   6   5  14        2.44       -2.85      6.54 o 
  -6   6  14        3.36        6.80      6.96 o 
  -5   6  14        9.33       -3.59      5.00 o 
  -4   6  14        6.90        5.61      5.62 o 
  -3   6  14      226.12      231.92     13.63 o 
  -2   6  14        0.03        2.40      5.57 o 
  -1   6  14       66.38       62.77      7.95 o 
   0   6  14       27.55       31.51      6.89 o 
   1   6  14        0.50       -2.20      2.70 o 
   2   6  14       17.52        3.33      5.27 o 
   3   6  14       91.75       89.36     13.35 o 
   4   6  14        1.67        7.99      6.79 o 
   5   6  14       26.00       10.51     13.40 o 
   6   6  14       26.30       19.47      9.56 o 
  -5   7  14       58.73       57.21     11.88 o 
  -4   7  14      133.62      132.81     16.41 o 
  -3   7  14       20.69       24.79      7.75 o 
  -2   7  14        0.33       -0.54      3.64 o 
  -1   7  14       17.10       13.69      4.96 o 
   0   7  14      105.90       81.36     11.14 o 
   1   7  14       11.75       18.41      7.78 o 
   2   7  14       99.77      114.37     37.52 o 
   3   7  14      329.80      321.17     23.56 o 
   4   7  14       25.20       29.03     18.62 o 
   5   7  14       37.66       25.57     10.77 o 
  -4   8  14       11.22       12.72      8.54 o 
  -3   8  14       87.00       57.07     11.84 o 
  -2   8  14        3.84        6.88     11.24 o 
  -1   8  14        3.58        7.98      5.23 o 
   0   8  14        0.78        5.30      5.40 o 
   1   8  14       11.18        5.10      8.00 o 
   2   8  14        1.04       -1.42      6.54 o 
   3   8  14       29.19       32.60     10.65 o 
  -2   9  14        1.36       -1.19     11.59 o 
  -1   9  14       30.57       19.36      8.47 o 
   0   9  14        0.06       -3.57      4.65 o 
   1   9  14       16.50       39.98     14.10 o 
  -7   0  15        2.31        3.25      4.07 o 
  -5   0  15       87.91       85.25      6.42 o 
  -3   0  15        6.63        5.26      2.17 o 
  -1   0  15      397.27      400.91     15.21 o 
   1   0  15        0.00       -0.10      2.25 o 
   3   0  15      484.54      478.22     13.24 o 
   5   0  15        2.56        0.87      4.61 o 
   7   0  15      114.96      115.56     13.73 o 
  -8   1  15       10.01        8.23      4.09 o 
  -7   1  15       42.24       38.58      4.53 o 
  -6   1  15        1.92        2.11      2.36 o 
  -5   1  15     1330.12     1329.46     17.43 o 
  -4   1  15        0.23        1.23      2.44 o 
  -3   1  15      267.77      267.29      4.84 o 
  -2   1  15      472.17      501.40      6.55 o 
  -1   1  15      272.84      220.51      4.44 o 
   0   1  15        5.62       -0.76      1.12 o 
   1   1  15      150.12      146.54      4.82 o 
   2   1  15      366.91      366.38      7.78 o 
   3   1  15        0.22       -0.27      2.04 o 
   4   1  15        0.03       -2.02      2.02 o 
   5   1  15       21.10       21.28      4.13 o 
   6   1  15       18.20       15.90      9.83 o 
   7   1  15       53.37       74.76      9.16 o 
  -8   2  15       31.24       50.47      5.50 o 
  -7   2  15        6.36        7.84      2.97 o 
  -6   2  15        6.75        5.79      2.47 o 
  -5   2  15       20.74       29.39      2.82 o 
  -4   2  15      255.47      247.46      6.00 o 
  -3   2  15      106.15      117.42      3.45 o 
  -2   2  15      128.71      144.52      3.22 o 
  -1   2  15       30.18       36.52      2.17 o 
   0   2  15      822.26      848.28     10.33 o 
   1   2  15       33.53       34.04      2.97 o 
   2   2  15      446.10      429.07     10.70 o 
   3   2  15       17.75       15.57      2.52 o 
   4   2  15      467.26      450.76     10.23 o 
   5   2  15      169.32      156.95      8.64 o 
   6   2  15       30.37       17.92      5.29 o 
   7   2  15       15.80       21.58      6.18 o 
  -8   3  15        0.14        4.54      5.71 o 
  -7   3  15        1.93        0.41      4.78 o 
  -6   3  15       44.44       48.91      9.63 o 
  -5   3  15      184.52      185.14      7.11 o 
  -4   3  15      185.27      206.64      7.01 o 
  -3   3  15       13.02       11.90      3.14 o 
  -2   3  15        2.90        3.71      1.79 o 
  -1   3  15       78.10       71.15      4.31 o 
   0   3  15      112.41      117.29      4.44 o 
   1   3  15       11.71       10.14      1.67 o 
   2   3  15       13.43        9.43      2.24 o 
   3   3  15        0.01        3.54      1.58 o 
   4   3  15        0.97        4.76      2.45 o 
   5   3  15        0.00        1.35      2.85 o 
   6   3  15       16.40       16.98      4.67 o 
   7   3  15       25.02       30.34      7.23 o 
  -7   4  15      181.24      190.27     34.09 o 
  -6   4  15       90.91      107.16     20.45 o 
  -5   4  15       81.45       71.73     15.72 o 
  -4   4  15       46.26       41.22      5.07 o 
  -3   4  15       52.93       57.16     10.96 o 
  -2   4  15       41.82       35.06      3.72 o 
  -1   4  15      310.26      279.00      7.42 o 
   0   4  15       22.06       15.48      3.86 o 
   1   4  15      196.99      199.34      9.55 o 
   2   4  15      129.29      150.42     15.81 o 
   3   4  15      296.84      290.98     12.31 o 
   4   4  15       44.13       44.34      6.94 o 
   5   4  15      232.56      208.94     17.93 o 
   6   4  15        4.08        4.26      7.68 o 
  -7   5  15      160.00      166.45     36.18 o 
  -6   5  15       64.77       63.17     12.36 o 
  -5   5  15      313.90      349.59     21.72 o 
  -4   5  15      172.00      190.79     16.41 o 
  -3   5  15      656.24      622.85     20.58 o 
  -2   5  15      114.21      103.40      8.22 o 
  -1   5  15      281.07      273.56     11.67 o 
   0   5  15       20.55       38.09      5.50 o 
   1   5  15      715.39      718.26     18.94 o 
   2   5  15      159.89      178.35     18.26 o 
   3   5  15      645.50      644.20     22.63 o 
   4   5  15       26.91       41.14      9.85 o 
   5   5  15      235.71      211.68     19.30 o 
   6   5  15       19.20       37.03     11.06 o 
  -6   6  15        4.02        2.42      6.17 o 
  -5   6  15       12.02       22.92      8.46 o 
  -4   6  15       33.75       26.88      7.91 o 
  -3   6  15       58.24       44.04      7.13 o 
  -2   6  15       10.34        8.81      4.79 o 
  -1   6  15       19.32       12.41      4.55 o 
   0   6  15       88.32      101.12      9.47 o 
   1   6  15       49.79       56.00      8.25 o 
   2   6  15      150.10      155.66     16.17 o 
   3   6  15       33.14       26.41      8.51 o 
   4   6  15        2.66        0.08      5.73 o 
   5   6  15       70.16       80.26     14.28 o 
  -5   7  15       17.78       21.94     10.85 o 
  -4   7  15        1.43        0.43      5.85 o 
  -3   7  15        4.48       -1.23      4.80 o 
  -2   7  15       21.53       20.45     10.95 o 
  -1   7  15       10.11        1.92      4.97 o 
   0   7  15        0.43       -2.09      2.84 o 
   1   7  15        7.02        9.15      5.68 o 
   2   7  15       29.49       24.30      8.69 o 
   3   7  15       27.30       25.32      9.26 o 
   4   7  15       12.97       13.17      8.75 o 
  -4   8  15        6.71        4.52      6.55 o 
  -3   8  15       13.60        4.27      6.49 o 
  -2   8  15        0.00        1.71      5.42 o 
  -1   8  15      146.75      174.84     13.98 o 
   0   8  15       24.34       31.85      8.74 o 
   1   8  15       60.49       60.13     11.33 o 
   2   8  15       64.63       56.29     12.16 o 
   3   8  15      196.29      213.04     64.48 o 
   0   9  15        0.80       13.63     10.23 o 
  -8   0  16       43.44       50.32      8.06 o 
  -6   0  16       39.51       27.12      5.21 o 
  -4   0  16      103.10      107.17      5.72 o 
  -2   0  16      358.40      393.36      8.27 o 
   0   0  16      250.93      227.47      7.83 o 
   2   0  16        1.10        3.15      2.61 o 
   4   0  16      239.87      194.59     10.52 o 
   6   0  16       51.43       35.26     11.59 o 
  -8   1  16        0.50       -3.54      3.61 o 
  -7   1  16       13.66       17.95      3.59 o 
  -6   1  16        1.50        3.34      2.49 o 
  -5   1  16      757.17      745.37     12.11 o 
  -4   1  16       12.20       10.39      2.22 o 
  -3   1  16       68.06       59.67      2.78 o 
  -2   1  16       10.18       10.70      1.53 o 
  -1   1  16        5.04        0.64      1.28 o 
   0   1  16       89.72       78.49      3.28 o 
   1   1  16      510.53      465.76      7.99 o 
   2   1  16       39.73       41.93      3.35 o 
   3   1  16      124.10      122.64      5.75 o 
   4   1  16        6.98        7.49      3.24 o 
   5   1  16       24.37       26.94      4.71 o 
   6   1  16        0.11       -2.39      4.04 o 
   7   1  16       66.21      105.39     10.54 o 
  -8   2  16        4.74        6.13     13.22 o 
  -7   2  16       44.41       38.73      4.57 o 
  -6   2  16      137.14      133.61      6.26 o 
  -5   2  16      158.11      170.77      5.93 o 
  -4   2  16       12.41       14.54      2.27 o 
  -3   2  16      163.77      172.10      4.28 o 
  -2   2  16      146.13      153.41      3.09 o 
  -1   2  16      186.19      176.51      3.46 o 
   0   2  16        1.01        2.81      1.35 o 
   1   2  16       12.01        8.72      1.49 o 
   2   2  16      162.19      160.47      4.62 o 
   3   2  16       36.77       36.48      3.22 o 
   4   2  16       13.59       12.21      2.89 o 
   5   2  16       16.66       12.59      3.48 o 
   6   2  16        0.16       -0.73      3.84 o 
   7   2  16       37.93       46.61      7.78 o 
  -8   3  16        2.67        3.89      6.09 o 
  -7   3  16       25.51       27.74      7.09 o 
  -6   3  16      247.35      270.75     14.70 o 
  -5   3  16      329.57      308.46      9.57 o 
  -4   3  16      257.20      253.18      8.29 o 
  -3   3  16       25.99       22.63      3.45 o 
  -2   3  16        0.00        0.82      1.56 o 
  -1   3  16      156.07      144.14      5.38 o 
   0   3  16      147.26      152.83      5.21 o 
   1   3  16       98.08       92.73      5.06 o 
   2   3  16      233.24      243.09      7.76 o 
   3   3  16       92.50       88.68      5.77 o 
   4   3  16        1.31        3.05      1.97 o 
   5   3  16        0.60        2.01      2.90 o 
   6   3  16       27.10       31.05      9.59 o 
   7   3  16       49.38       61.14     10.70 o 
  -7   4  16        0.83        2.55      6.22 o 
  -6   4  16        1.38        2.90      5.83 o 
  -5   4  16       31.08       24.01      7.08 o 
  -4   4  16      122.30      133.33      9.31 o 
  -3   4  16      233.97      241.34      8.64 o 
  -2   4  16       32.95       38.22      5.54 o 
  -1   4  16       31.80       37.41      3.68 o 
   0   4  16        9.93       12.10      2.60 o 
   1   4  16       35.53       40.36      5.41 o 
   2   4  16        6.60       10.98      3.98 o 
   3   4  16        0.00        3.96      4.83 o 
   4   4  16        5.27       12.86      5.34 o 
   5   4  16       21.88       46.35     13.60 o 
   6   4  16      116.06      129.22     21.72 o 
  -7   5  16      121.62      140.31     17.70 o 
  -6   5  16        9.03        3.38      6.00 o 
  -5   5  16      163.53      175.58     17.08 o 
  -4   5  16       74.60       67.95     10.80 o 
  -3   5  16      435.11      453.08     17.58 o 
  -2   5  16      278.54      281.18     15.29 o 
  -1   5  16      332.23      310.85     17.94 o 
   0   5  16      154.65      113.97      8.49 o 
   1   5  16      416.42      446.45     14.84 o 
   2   5  16      351.08      313.87     18.22 o 
   3   5  16      274.53      270.22     15.62 o 
   4   5  16       57.67       51.82     20.14 o 
   5   5  16      195.52      202.73     37.95 o 
   6   5  16      114.42      128.16     23.34 o 
  -6   6  16       27.69       23.95      9.52 o 
  -5   6  16       14.98        5.56      6.10 o 
  -4   6  16        0.85        2.92      5.19 o 
  -3   6  16       43.73       39.35     11.77 o 
  -2   6  16        7.44        9.67      4.15 o 
  -1   6  16       54.88       58.45      9.54 o 
   0   6  16        2.74        3.58      3.54 o 
   1   6  16       14.79        7.44      4.81 o 
   2   6  16       75.84       66.42     15.29 o 
   3   6  16      271.20      304.85     22.54 o 
   4   6  16       13.45       26.52      8.95 o 
   5   6  16       40.73       32.11     14.51 o 
  -5   7  16       82.35       94.09     15.37 o 
  -4   7  16       43.72       27.03      8.67 o 
  -3   7  16        3.24        3.76     11.37 o 
  -2   7  16       42.01       40.97     13.40 o 
  -1   7  16      246.12      271.71     15.80 o 
   0   7  16        3.32        3.26      4.69 o 
   1   7  16       26.29       26.18      7.92 o 
   2   7  16       77.42       73.52     17.66 o 
   3   7  16       11.53       12.75      8.35 o 
   4   7  16       12.29       10.34      8.10 o 
  -4   8  16       51.94       45.23     18.69 o 
  -3   8  16        9.82        7.81     15.05 o 
  -2   8  16      115.28      134.89     16.95 o 
  -1   8  16       70.61       61.24      9.34 o 
   0   8  16      110.90      110.64     15.05 o 
   1   8  16       35.57       37.34     28.97 o 
   2   8  16      197.01      152.36     24.40 o 
   3   8  16       23.42       29.22     10.81 o 
  -7   0  17       18.12       20.41      5.55 o 
  -5   0  17       29.09       25.08      4.28 o 
  -3   0  17       31.09       26.17      3.06 o 
  -1   0  17      234.22      238.39      6.62 o 
   1   0  17       92.85       78.22      5.82 o 
   3   0  17        0.10        3.55      3.48 o 
   5   0  17       35.14       33.38     10.47 o 
   7   0  17       36.42       50.65     15.88 o 
  -8   1  17        1.10       12.00      5.35 o 
  -7   1  17       18.85       14.44      3.39 o 
  -6   1  17      199.22      195.76      7.47 o 
  -5   1  17      730.40      715.89     11.92 o 
  -4   1  17        9.69        7.50      2.08 o 
  -3   1  17       20.98       19.07      2.05 o 
  -2   1  17        0.99        1.20      1.17 o 
  -1   1  17       50.76       48.84      2.72 o 
   0   1  17       62.61       57.52      3.03 o 
   1   1  17      220.68      220.79      5.61 o 
   2   1  17      318.47      299.06      7.37 o 
   3   1  17        5.00        4.71      2.48 o 
   4   1  17       75.17       74.34      7.68 o 
   5   1  17       34.57       31.07      5.11 o 
   6   1  17       64.52       69.59      9.47 o 
   7   1  17        4.69       10.20      5.71 o 
  -8   2  17        3.38        1.56      6.27 o 
  -7   2  17        0.66        4.16      3.26 o 
  -6   2  17        1.06        1.50      2.65 o 
  -5   2  17       29.84       32.48      4.31 o 
  -4   2  17      319.73      316.61      7.48 o 
  -3   2  17      419.22      419.56     11.35 o 
  -2   2  17      574.22      573.00      7.78 o 
  -1   2  17      173.80      167.64      3.68 o 
   0   2  17       48.14       40.08      2.35 o 
   1   2  17      348.55      321.15      7.27 o 
   2   2  17       31.96       32.81      2.66 o 
   3   2  17       27.73       37.03      3.31 o 
   4   2  17       88.91       73.16      5.12 o 
   5   2  17       11.53       10.19      3.35 o 
   6   2  17      107.33      127.39     10.07 o 
   7   2  17       38.91       41.28     10.93 o 
  -8   3  17       22.52       17.79      7.38 o 
  -7   3  17        0.04       -3.54      3.99 o 
  -6   3  17        2.61        1.01      4.00 o 
  -5   3  17       94.72      110.92      7.02 o 
  -4   3  17        1.93        4.37      2.66 o 
  -3   3  17       45.37       37.79      4.13 o 
  -2   3  17        1.71        2.09      1.80 o 
  -1   3  17       34.20       30.82      3.25 o 
   0   3  17        4.55        4.15      2.13 o 
   1   3  17      154.34      137.85      6.09 o 
   2   3  17        3.07        1.04      2.35 o 
   3   3  17        2.00        3.85      1.80 o 
   4   3  17       30.28       31.48      3.54 o 
   5   3  17        2.96        3.93      5.65 o 
   6   3  17        2.83        9.06      5.16 o 
   7   3  17        0.51        0.50      7.13 o 
  -7   4  17       30.69       36.62      9.81 o 
  -6   4  17      128.69      113.63     14.42 o 
  -5   4  17      169.52      183.96     25.77 o 
  -4   4  17        2.87       -2.81      3.34 o 
  -3   4  17      168.70      186.12      7.99 o 
  -2   4  17      100.01       86.40      5.46 o 
  -1   4  17       59.01       49.38      5.96 o 
   0   4  17        0.83        2.63      2.17 o 
   1   4  17      157.38      149.80      7.41 o 
   2   4  17      356.79      352.18      9.01 o 
   3   4  17       25.44       29.96      5.74 o 
   4   4  17       26.03       25.54      3.70 o 
   5   4  17       53.92       80.49     17.04 o 
   6   4  17       13.85        9.34      9.77 o 
  -7   5  17       86.83       81.83     21.38 o 
  -6   5  17      294.29      300.66     30.27 o 
  -5   5  17       68.12       90.90     13.20 o 
  -4   5  17      141.29      127.30     14.40 o 
  -3   5  17       25.68       30.08      7.56 o 
  -2   5  17        5.94        8.97      4.07 o 
  -1   5  17      383.44      400.63     16.09 o 
   0   5  17       10.09       12.38      4.21 o 
   1   5  17       52.13       42.52      6.67 o 
   2   5  17      461.73      496.45     23.48 o 
   3   5  17       12.47        9.73      8.07 o 
   4   5  17       42.84       56.75     15.15 o 
   5   5  17       16.04       16.11     10.37 o 
   6   5  17       29.91       42.03     15.58 o 
  -6   6  17        0.06       12.89      7.79 o 
  -5   6  17       32.02       21.82      8.44 o 
  -4   6  17        2.58        1.86      5.19 o 
  -3   6  17      144.10      150.18     12.17 o 
  -2   6  17        1.47        4.36      4.24 o 
  -1   6  17       18.36       22.36      5.76 o 
   0   6  17        4.50        3.48      3.91 o 
   1   6  17       73.83       71.47     10.76 o 
   2   6  17       74.22       65.20     15.85 o 
   3   6  17        0.35        3.57      7.30 o 
   4   6  17        1.20       -3.17      5.95 o 
   5   6  17        7.03       11.36      9.97 o 
  -5   7  17        1.89       -2.03      6.65 o 
  -4   7  17        5.13       12.41     12.55 o 
  -3   7  17        5.82        4.52      5.85 o 
  -2   7  17       86.02       96.77     10.99 o 
  -1   7  17        0.54        3.62      4.22 o 
   0   7  17      165.79      199.55     17.43 o 
   1   7  17        4.69        5.77      6.93 o 
   2   7  17      205.99      200.59     26.25 o 
   3   7  17       11.27       18.26     10.76 o 
   4   7  17      152.99      188.82     38.10 o 
  -3   8  17        1.18        0.17      5.75 o 
  -2   8  17       18.42       15.73     11.79 o 
  -1   8  17       12.52       19.46      6.43 o 
   0   8  17        4.68        4.12      5.69 o 
   1   8  17        8.93       12.35      7.55 o 
   2   8  17       33.98       29.32     12.35 o 
   3   8  17       64.93       63.45     17.33 o 
  -8   0  18       42.33       51.27      9.94 o 
  -6   0  18      159.40      140.88      8.69 o 
  -4   0  18       24.14       29.90      3.83 o 
  -2   0  18        4.76        3.84      2.04 o 
   0   0  18       44.72       45.44      4.64 o 
   2   0  18       24.08       20.93      4.20 o 
   4   0  18      328.66      256.74     12.42 o 
   6   0  18      132.30      193.82     20.47 o 
  -8   1  18       17.09       11.10      4.88 o 
  -7   1  18      134.15      146.29      8.26 o 
  -6   1  18       25.30       28.69      3.72 o 
  -5   1  18      697.34      702.62     11.88 o 
  -4   1  18        0.83        1.80      1.78 o 
  -3   1  18      101.67      108.08      3.61 o 
  -2   1  18      126.27      129.23      3.96 o 
  -1   1  18      347.52      315.88      6.29 o 
   0   1  18      146.24      135.46      4.10 o 
   1   1  18      260.10      250.43      6.09 o 
   2   1  18      367.45      348.34      9.48 o 
   3   1  18        3.33        5.80      2.63 o 
   4   1  18      137.92      152.53      9.13 o 
   5   1  18        1.99        3.98      4.22 o 
   6   1  18      185.38      199.81     12.43 o 
   7   1  18        1.35        8.95      5.53 o 
  -8   2  18       18.80       18.90     11.89 o 
  -7   2  18       22.95       21.50      3.96 o 
  -6   2  18       72.42       78.08      5.92 o 
  -5   2  18       97.33       95.43      8.17 o 
  -4   2  18       10.00        6.75      2.17 o 
  -3   2  18        2.43        0.52      1.65 o 
  -2   2  18      141.59      133.51      3.74 o 
  -1   2  18      114.68      103.56      4.16 o 
   0   2  18        1.75        0.25      1.48 o 
   1   2  18        8.34        9.77      2.33 o 
   2   2  18      337.70      309.09      7.32 o 
   3   2  18        3.34        2.96      1.89 o 
   4   2  18       39.12       29.14      4.48 o 
   5   2  18       18.78       11.06      4.46 o 
   6   2  18       35.36       11.09      9.11 o 
   7   2  18        0.07        3.92      7.12 o 
  -8   3  18        0.68       -4.02      5.77 o 
  -7   3  18       26.80       38.19      7.65 o 
  -6   3  18      334.53      347.51     13.33 o 
  -5   3  18      416.22      420.07     11.43 o 
  -4   3  18        0.19        0.71      2.54 o 
  -3   3  18      170.02      172.42      9.47 o 
  -2   3  18        0.00        4.73      1.96 o 
  -1   3  18       15.92       15.05      2.57 o 
   0   3  18      146.23      125.29      5.98 o 
   1   3  18      101.99      102.74      6.15 o 
   2   3  18      401.01      389.12     10.29 o 
   3   3  18       48.22       38.90      3.16 o 
   4   3  18       37.57       37.73      4.15 o 
   5   3  18       31.22       35.93      7.06 o 
   6   3  18        7.70        2.15      6.90 o 
   7   3  18       14.56       16.08      8.58 o 
  -7   4  18        6.84        5.89      8.44 o 
  -6   4  18       43.50       39.85      9.31 o 
  -5   4  18        3.97        6.02      7.79 o 
  -4   4  18       14.42       10.97      7.04 o 
  -3   4  18      193.87      175.57      7.99 o 
  -2   4  18       55.94       57.76      4.89 o 
  -1   4  18        2.71        2.80      2.41 o 
   0   4  18      109.63      100.26      6.65 o 
   1   4  18      210.06      187.11      6.96 o 
   2   4  18      219.30      233.51      8.57 o 
   3   4  18       25.55       28.33      4.09 o 
   4   4  18       76.21       68.93      6.59 o 
   5   4  18       15.14        5.32      7.79 o 
   6   4  18       12.77       17.10     10.43 o 
  -7   5  18      136.12      127.96     17.62 o 
  -6   5  18      156.29      166.45     18.50 o 
  -5   5  18      190.78      193.82     18.10 o 
  -4   5  18       62.10       58.90     12.92 o 
  -3   5  18      158.07      149.38     11.79 o 
  -2   5  18      288.87      275.94     23.81 o 
  -1   5  18      210.70      191.27     17.79 o 
   0   5  18      102.34       77.81      8.51 o 
   1   5  18       80.41       68.37      7.99 o 
   2   5  18       76.77       58.18      9.87 o 
   3   5  18       67.77       53.91     14.49 o 
   4   5  18       43.08       66.36     16.94 o 
   5   5  18       31.22       26.94     12.58 o 
   6   5  18        0.05        4.62     10.50 o 
  -6   6  18       40.96       34.34     15.38 o 
  -5   6  18        9.99       14.81      7.89 o 
  -4   6  18       31.46       28.30      8.66 o 
  -3   6  18        0.56       -3.68      4.66 o 
  -2   6  18       38.84       39.99      7.37 o 
  -1   6  18       22.40       17.11      5.35 o 
   0   6  18       41.90       37.67      6.87 o 
   1   6  18       37.01       36.06      9.66 o 
   2   6  18      258.63      227.60     27.40 o 
   3   6  18        7.43        6.37      7.73 o 
   4   6  18        6.57       16.47     10.14 o 
   5   6  18       13.06       15.48     11.06 o 
  -5   7  18        0.17       -5.44      6.31 o 
  -4   7  18       41.94       25.95      9.38 o 
  -3   7  18       96.88      109.34     23.47 o 
  -2   7  18        2.86       10.75      4.83 o 
  -1   7  18       11.12       11.37      5.36 o 
   0   7  18        8.96        2.20      3.98 o 
   1   7  18       20.41       22.29      7.65 o 
   2   7  18      179.86      177.81     26.84 o 
   3   7  18       32.10       29.38     13.21 o 
   4   7  18        0.07        6.07      9.38 o 
  -3   8  18       15.73        2.77      6.28 o 
  -2   8  18       56.28       76.68     15.65 o 
  -1   8  18        5.61        3.18      4.94 o 
   0   8  18       35.03       45.36     15.05 o 
   1   8  18        8.70        7.17      6.80 o 
   2   8  18        8.51       -3.66      8.32 o 
  -7   0  19       43.21       32.71      6.43 o 
  -5   0  19        2.76        3.71      3.06 o 
  -3   0  19      163.73      148.72      6.70 o 
  -1   0  19       68.76       65.66      4.92 o 
   1   0  19       90.84      100.83      7.60 o 
   3   0  19       17.30       16.33      8.11 o 
   5   0  19        4.66        7.16      8.48 o 
   7   0  19        0.09       -0.97      7.14 o 
  -8   1  19       27.46       32.06      5.72 o 
  -7   1  19        2.43        9.03      3.97 o 
  -6   1  19      364.99      371.44     17.65 o 
  -5   1  19       39.63       37.50      4.49 o 
  -4   1  19       63.84       69.65      4.14 o 
  -3   1  19      154.22      160.42      4.76 o 
  -2   1  19      627.13      605.60      9.49 o 
  -1   1  19      328.55      294.28      6.23 o 
   0   1  19      104.57      103.97      5.74 o 
   1   1  19     1948.40     1836.16     22.28 o 
   2   1  19      204.38      199.06      7.67 o 
   3   1  19      397.73      359.16     10.09 o 
   4   1  19       42.75       60.72     10.02 o 
   5   1  19       15.50       21.98      5.33 o 
   6   1  19       99.77       94.76      9.48 o 
   7   1  19       15.56       16.30      8.06 o 
  -8   2  19      165.31      160.06     16.40 o 
  -7   2  19      119.53      125.09      7.89 o 
  -6   2  19      475.39      454.53     11.48 o 
  -5   2  19       96.60      101.38      5.69 o 
  -4   2  19       86.76       86.07      4.53 o 
  -3   2  19        5.91        2.38      2.11 o 
  -2   2  19       81.04       87.12      3.89 o 
  -1   2  19      103.91      105.35      5.10 o 
   0   2  19       39.27       41.79      3.27 o 
   1   2  19       41.32       48.80      3.95 o 
   2   2  19       17.89       11.29      2.63 o 
   3   2  19      188.16      159.63      7.84 o 
   4   2  19      126.28      133.58     11.53 o 
   5   2  19       11.63        3.80      4.26 o 
   6   2  19       43.46       61.84     13.44 o 
   7   2  19       24.17       14.96     10.17 o 
  -7   3  19       57.21       83.06     10.28 o 
  -6   3  19        8.19       16.75      4.72 o 
  -5   3  19       31.97       34.41      5.00 o 
  -4   3  19       39.20       39.81      5.22 o 
  -3   3  19        4.59        3.85      2.78 o 
  -2   3  19       19.26       20.45      4.57 o 
  -1   3  19        9.10        7.33      2.61 o 
   0   3  19      188.79      198.62      7.24 o 
   1   3  19       90.80       93.42      7.07 o 
   2   3  19      129.63      125.18      6.40 o 
   3   3  19        1.06        5.46      2.15 o 
   4   3  19        9.77       13.75      3.80 o 
   5   3  19        1.52        6.05      3.36 o 
   6   3  19       17.45       36.22     10.00 o 
  -7   4  19      128.62      112.32     24.25 o 
  -6   4  19       13.59        4.65      5.89 o 
  -5   4  19       54.19       76.39     18.55 o 
  -4   4  19        3.10        8.73      3.84 o 
  -3   4  19       69.54       63.38      5.81 o 
  -2   4  19        1.12        1.66      2.40 o 
  -1   4  19       60.14       42.98      4.33 o 
   0   4  19       52.54       57.12      6.98 o 
   1   4  19       17.38        8.76      2.83 o 
   2   4  19       54.42       60.10      8.97 o 
   3   4  19      163.27      167.46      9.97 o 
   4   4  19       14.33       20.17      4.11 o 
   5   4  19       64.20       39.98     14.13 o 
   6   4  19        3.37        6.54      8.75 o 
  -6   5  19      276.14      264.16     61.62 o 
  -5   5  19        6.60        9.06      6.82 o 
  -4   5  19       17.52       18.15      7.10 o 
  -3   5  19        0.03        0.64      3.63 o 
  -2   5  19       20.05       22.22      5.49 o 
  -1   5  19       88.27       77.84      8.69 o 
   0   5  19       37.40       38.83      6.57 o 
   1   5  19      128.05      100.67      9.49 o 
   2   5  19      328.24      338.35     20.70 o 
   3   5  19       22.34       18.42      9.51 o 
   4   5  19        2.35       -1.25      7.30 o 
   5   5  19       31.46       23.27     11.03 o 
  -6   6  19        0.46       -1.63      7.17 o 
  -5   6  19       15.29        9.50     10.88 o 
  -4   6  19       17.25        6.24      6.53 o 
  -3   6  19        1.23        2.58      4.22 o 
  -2   6  19        6.64       13.05      5.31 o 
  -1   6  19        6.26        6.15      4.38 o 
   0   6  19        6.65        9.08      4.55 o 
   1   6  19       43.63       31.05      7.96 o 
   2   6  19        0.50       -2.97      6.31 o 
   3   6  19       54.10       58.24     16.21 o 
   4   6  19       37.40       32.98     15.05 o 
   5   6  19       11.70       24.17     13.30 o 
  -5   7  19        5.43       -2.24     13.50 o 
  -4   7  19      194.21      227.89     21.13 o 
  -3   7  19        0.01        6.36      6.67 o 
  -2   7  19       73.64       99.68     11.32 o 
  -1   7  19        0.27        2.74      4.29 o 
   0   7  19      151.48      134.48     25.09 o 
   1   7  19        3.87        8.13      5.65 o 
   2   7  19       34.24       39.09     14.69 o 
   3   7  19        3.12       11.75     10.99 o 
   4   7  19       69.49       87.55     20.70 o 
  -3   8  19       13.54       13.70     12.68 o 
  -2   8  19       10.85       18.83      8.42 o 
  -1   8  19       12.98       19.60      6.97 o 
   0   8  19        7.45        6.29      6.06 o 
   1   8  19        0.12        3.60      6.47 o 
   2   8  19        8.69        8.12     10.70 o 
  -8   0  20      130.71      144.93     14.11 o 
  -6   0  20      357.21      353.04     12.60 o 
  -4   0  20        1.68        3.66      2.81 o 
  -2   0  20       12.47       17.85      2.91 o 
   0   0  20      791.62      716.26     16.47 o 
   2   0  20       44.98       44.34      6.59 o 
   4   0  20      334.86      302.63     16.23 o 
   6   0  20       11.91       -2.34      9.18 o 
  -8   1  20       55.10       56.13      6.88 o 
  -7   1  20        1.14        4.44      3.49 o 
  -6   1  20      178.61      198.94      9.51 o 
  -5   1  20       28.74       25.40      3.79 o 
  -4   1  20      418.41      396.36      8.85 o 
  -3   1  20       19.06       20.06      2.60 o 
  -2   1  20      556.27      514.54      8.79 o 
  -1   1  20      105.39       86.70      3.85 o 
   0   1  20      922.20      843.08     12.78 o 
   1   1  20      668.19      636.03     11.26 o 
   2   1  20      449.68      437.84     13.08 o 
   3   1  20       92.78       72.66      7.09 o 
   4   1  20      631.63      640.17     23.07 o 
   5   1  20        3.81        9.80     10.96 o 
   6   1  20      163.78      167.49     14.44 o 
   7   1  20        0.84       -6.20      6.62 o 
  -8   2  20        0.00        6.10      7.29 o 
  -7   2  20        0.05        4.16      4.36 o 
  -6   2  20       26.92       22.89      3.82 o 
  -5   2  20       17.66       15.24      2.98 o 
  -4   2  20       20.00       20.86      2.89 o 
  -3   2  20        5.50        5.64      2.15 o 
  -2   2  20      166.64      167.98      5.68 o 
  -1   2  20       24.57       18.63      2.52 o 
   0   2  20      215.83      209.26      6.15 o 
   1   2  20      179.70      176.93      6.59 o 
   2   2  20       25.85       38.01      5.25 o 
   3   2  20        0.77        1.71      2.61 o 
   4   2  20       48.26       57.07     13.75 o 
   5   2  20       13.43        7.30      4.85 o 
   6   2  20       15.70       15.78      9.81 o 
  -7   3  20       56.93       58.29      9.12 o 
  -6   3  20      210.47      224.55     11.75 o 
  -5   3  20        3.54        3.70      3.27 o 
  -4   3  20        7.10       10.67      3.09 o 
  -3   3  20       70.21       67.66      5.27 o 
  -2   3  20       33.69       39.19      3.83 o 
  -1   3  20       37.97       26.40      3.30 o 
   0   3  20      250.03      246.76      8.19 o 
   1   3  20      600.62      596.95     16.37 o 
   2   3  20      200.97      197.44      8.56 o 
   3   3  20       69.04       57.13      5.66 o 
   4   3  20       31.95       25.72      3.94 o 
   5   3  20       15.51       12.49      3.86 o 
   6   3  20        1.86        8.32      7.89 o 
  -7   4  20      104.09      101.16     24.35 o 
  -6   4  20        6.60        4.22      5.89 o 
  -5   4  20       10.06        5.08      5.76 o 
  -4   4  20        0.15       -1.34      3.19 o 
  -3   4  20        0.74        0.16      2.86 o 
  -2   4  20       48.55       46.48      5.15 o 
  -1   4  20        0.42       -0.14      3.21 o 
   0   4  20      184.40      195.17      8.31 o 
   1   4  20      161.95      180.11      8.02 o 
   2   4  20        0.32        4.22      3.38 o 
   3   4  20      205.12      203.05      9.85 o 
   4   4  20        4.19        6.45      3.95 o 
   5   4  20        0.67        6.52      3.97 o 
   6   4  20       11.63       18.85     11.52 o 
  -6   5  20        0.50        0.53      5.98 o 
  -5   5  20        7.49        7.82      6.25 o 
  -4   5  20       29.72       24.56      9.25 o 
  -3   5  20        0.11        0.19      3.63 o 
  -2   5  20       36.78       32.99      6.38 o 
  -1   5  20        1.12        3.55      3.83 o 
   0   5  20        2.51        3.93      3.94 o 
   1   5  20        0.22        0.59      3.85 o 
   2   5  20       31.40       16.73      7.14 o 
   3   5  20        0.00       -0.10      6.04 o 
   4   5  20        4.53       14.36     10.56 o 
   5   5  20        3.12       23.34     11.59 o 
  -5   6  20        5.93       18.78      8.57 o 
  -4   6  20        8.62        8.10      6.55 o 
  -3   6  20       36.78       49.98      8.15 o 
  -2   6  20       18.94       20.59      5.61 o 
  -1   6  20       48.53       40.66      7.27 o 
   0   6  20        0.00        2.29      3.82 o 
   1   6  20       30.50       23.45      7.38 o 
   2   6  20       36.96       47.74     16.44 o 
   3   6  20        0.13        5.94      9.21 o 
   4   6  20        2.61        2.15      8.45 o 
  -4   7  20        0.00       -1.19      6.28 o 
  -3   7  20       20.32       18.94     10.55 o 
  -2   7  20        1.88       13.74      5.60 o 
  -1   7  20        0.99       10.58      5.11 o 
   0   7  20       18.88        5.09      4.54 o 
   1   7  20       32.73       22.78      8.10 o 
   2   7  20      138.64      146.52     25.72 o 
   3   7  20       61.65       31.56     13.67 o 
  -2   8  20       10.39       13.43      8.82 o 
  -1   8  20        0.00        6.53      5.65 o 
   0   8  20       61.85       57.36     11.85 o 
   1   8  20        0.04        5.73      7.28 o 
  -7   0  21       19.91       30.99     11.32 o 
  -5   0  21       28.99       29.59      5.95 o 
  -3   0  21       11.54        4.72      3.37 o 
  -1   0  21       34.96       38.57      7.05 o 
   1   0  21      114.99      112.59      7.29 o 
   3   0  21       22.90       11.41     12.51 o 
   5   0  21        1.68       -0.50      8.15 o 
   7   0  21       38.65       36.05     13.80 o 
  -8   1  21       53.87       51.99      7.86 o 
  -7   1  21       32.84       31.57      5.66 o 
  -6   1  21      119.02      115.25      6.77 o 
  -5   1  21        4.69        6.49      2.90 o 
  -4   1  21      445.99      440.56      9.14 o 
  -3   1  21       16.31       11.75      2.33 o 
  -2   1  21      291.27      304.51      6.96 o 
  -1   1  21        3.32        1.99      1.75 o 
   0   1  21      783.06      734.02     11.98 o 
   1   1  21      721.77      669.14     11.87 o 
   2   1  21      256.45      242.76      8.13 o 
   3   1  21      135.08      114.85      7.87 o 
   4   1  21      286.36      275.49     15.15 o 
   5   1  21        0.08       -4.99      5.34 o 
   6   1  21       36.29       40.34      9.56 o 
  -7   2  21        0.07        1.10      4.25 o 
  -6   2  21        2.42        2.92      3.58 o 
  -5   2  21      103.87      100.17      6.26 o 
  -4   2  21       77.31       67.31      4.24 o 
  -3   2  21      108.76      104.24      4.76 o 
  -2   2  21       46.29       29.52      3.33 o 
  -1   2  21      276.52      220.73      5.94 o 
   0   2  21     1258.43     1148.71     16.79 o 
   1   2  21      534.02      465.16     10.08 o 
   2   2  21       14.03       10.88      2.69 o 
   3   2  21        1.75        5.81      3.35 o 
   4   2  21        4.96        7.84      7.20 o 
   5   2  21       97.25      125.19     16.21 o 
   6   2  21       54.22       65.10     14.30 o 
  -7   3  21        8.52       -0.78      5.44 o 
  -6   3  21       66.79       70.75      7.68 o 
  -5   3  21       34.05       47.07      7.48 o 
  -4   3  21       28.38       21.13      4.69 o 
  -3   3  21       13.16       14.03      3.40 o 
  -2   3  21      107.11       92.72      5.28 o 
  -1   3  21       41.48       29.15      4.20 o 
   0   3  21        2.58        3.97      2.52 o 
   1   3  21       57.82       56.03      6.20 o 
   2   3  21        6.88        4.23      3.23 o 
   3   3  21       58.29       41.78      5.59 o 
   4   3  21        0.37        2.80      2.51 o 
   5   3  21        1.86        5.83      3.22 o 
   6   3  21        3.06        8.62      4.16 o 
  -7   4  21        3.45        5.26      7.88 o 
  -6   4  21        4.58        9.91      6.79 o 
  -5   4  21       24.40       17.84      5.45 o 
  -4   4  21       31.02       25.00      4.96 o 
  -3   4  21       76.87       61.36     11.79 o 
  -2   4  21       42.66       43.56      7.19 o 
  -1   4  21      326.73      265.65     11.54 o 
   0   4  21        5.13        2.62      2.59 o 
   1   4  21      380.16      343.86     10.97 o 
   2   4  21        2.16        1.18      3.29 o 
   3   4  21       49.41       47.15     12.51 o 
   4   4  21        0.09        6.40      7.96 o 
   5   4  21       16.73       16.11      5.22 o 
   6   4  21        2.54        4.19      8.81 o 
  -6   5  21       47.62       34.28     10.52 o 
  -5   5  21       18.35       25.20      8.46 o 
  -4   5  21       21.19       21.94      6.50 o 
  -3   5  21       16.80       15.57      5.69 o 
  -2   5  21       38.59       38.32      7.03 o 
  -1   5  21       57.28       64.40      8.29 o 
   0   5  21       59.74       70.59      8.54 o 
   1   5  21       32.73       29.54      6.37 o 
   2   5  21      133.18      128.06     22.42 o 
   3   5  21        8.54        3.07      6.93 o 
   4   5  21       16.35       13.77     10.04 o 
   5   5  21       41.37       61.57     17.46 o 
  -5   6  21       11.17       10.87     10.23 o 
  -4   6  21      143.51      146.65     16.83 o 
  -3   6  21        0.08        1.05      4.78 o 
  -2   6  21        6.83        2.61      4.09 o 
  -1   6  21       51.91       37.45      7.11 o 
   0   6  21       33.27       38.50      7.24 o 
   1   6  21       86.94      100.41     13.58 o 
   2   6  21        5.58        8.58      9.90 o 
   3   6  21       31.31       16.28     11.42 o 
   4   6  21       11.08       19.28     12.02 o 
  -4   7  21       48.09       77.28     13.71 o 
  -3   7  21        2.79        6.35      7.09 o 
  -2   7  21       95.04      126.62     13.20 o 
  -1   7  21        0.42        5.87      5.04 o 
   0   7  21       25.46       33.81     11.51 o 
   1   7  21        0.17        3.55      5.09 o 
   2   7  21       41.36       36.22     15.19 o 
   3   7  21        0.81        6.60      9.44 o 
  -2   8  21        4.36       12.04      8.37 o 
  -1   8  21       54.38       68.61     10.70 o 
   0   8  21       61.80       30.98      9.63 o 
   1   8  21        9.43        5.68      9.97 o 
  -8   0  22       13.07        6.77      7.04 o 
  -6   0  22       86.29       61.68      8.11 o 
  -4   0  22      606.04      594.34     18.04 o 
  -2   0  22      959.51      820.04     18.45 o 
   0   0  22     6184.92     5778.02     79.75 o 
   2   0  22      722.32      663.64     20.64 o 
   4   0  22      489.08      519.54     22.26 o 
   6   0  22      169.55      142.03     20.07 o 
  -7   1  22       27.91       19.60      5.31 o 
  -6   1  22      206.70      222.17      9.51 o 
  -5   1  22       49.73       53.44      4.89 o 
  -4   1  22      632.71      606.65     12.67 o 
  -3   1  22       32.44       19.85      2.84 o 
  -2   1  22      760.52      715.74     11.74 o 
  -1   1  22       23.82       20.71      2.65 o 
   0   1  22     1074.70     1020.11     18.79 o 
   1   1  22       99.02       99.84      5.34 o 
   2   1  22      786.94      741.52     13.77 o 
   3   1  22       46.81       32.94      5.25 o 
   4   1  22      194.30      196.11     14.59 o 
   5   1  22       19.22       24.02      7.61 o 
   6   1  22      141.28      147.11     14.43 o 
  -7   2  22        0.56       -4.17      4.17 o 
  -6   2  22        4.88        4.41      2.78 o 
  -5   2  22       30.17       33.21      5.46 o 
  -4   2  22       74.66       82.12      4.60 o 
  -3   2  22       37.88       27.35      3.07 o 
  -2   2  22       11.47        8.76      2.15 o 
  -1   2  22       46.71       34.72      3.05 o 
   0   2  22        0.93        2.58      1.86 o 
   1   2  22      120.95      105.43      5.58 o 
   2   2  22        0.86        1.78      2.64 o 
   3   2  22        0.97        0.46      3.01 o 
   4   2  22       23.29       28.85      7.33 o 
   5   2  22       10.63       17.28      6.64 o 
   6   2  22        7.12       16.08      9.97 o 
  -7   3  22        3.63        3.34      5.60 o 
  -6   3  22        5.13        0.70      4.37 o 
  -5   3  22       11.44        9.13      3.80 o 
  -4   3  22       10.49        4.52      3.37 o 
  -3   3  22        1.97        1.48      2.66 o 
  -2   3  22       34.52       22.40      4.10 o 
  -1   3  22       20.78       19.68      3.10 o 
   0   3  22       56.53       64.98      5.14 o 
   1   3  22      316.89      326.66     11.84 o 
   2   3  22       80.50       71.19      6.66 o 
   3   3  22        0.38        3.02      4.77 o 
   4   3  22       11.45       12.11      3.16 o 
   5   3  22       20.61       23.62      4.29 o 
   6   3  22        0.02        0.11      3.84 o 
  -7   4  22       10.04       17.16      8.84 o 
  -6   4  22       26.02       26.21     16.09 o 
  -5   4  22      101.22      116.78     10.29 o 
  -4   4  22       34.41       45.51      7.61 o 
  -3   4  22        9.27        9.92      3.78 o 
  -2   4  22       19.43       18.00      3.96 o 
  -1   4  22      426.02      411.68     15.10 o 
   0   4  22      275.93      264.44     10.68 o 
   1   4  22      335.14      348.14     14.78 o 
   2   4  22       21.81       20.26      5.17 o 
   3   4  22        3.62        6.00      4.01 o 
   4   4  22        0.61        6.35      5.74 o 
   5   4  22       41.31       52.00     12.59 o 
  -6   5  22       14.25       16.74     10.85 o 
  -5   5  22       15.33       12.74      7.25 o 
  -4   5  22       44.78       54.79      8.56 o 
  -3   5  22        0.02       -3.37      4.72 o 
  -2   5  22       47.48       49.67      8.36 o 
  -1   5  22        5.33        1.50      3.77 o 
   0   5  22      151.71      166.80     12.22 o 
   1   5  22        2.18       -1.15      3.69 o 
   2   5  22       64.08       69.16     17.30 o 
   3   5  22        4.10        3.00      7.82 o 
   4   5  22       40.95       27.27     12.71 o 
   5   5  22        2.69        7.63      9.90 o 
  -5   6  22        1.80       -3.24      6.75 o 
  -4   6  22        7.32       10.66      6.95 o 
  -3   6  22        3.51       10.51      5.20 o 
  -2   6  22       62.46       69.70      9.30 o 
  -1   6  22       87.68       75.45      9.76 o 
   0   6  22       24.46       10.54      5.17 o 
   1   6  22       16.72       14.24      6.74 o 
   2   6  22       53.13       49.62     15.45 o 
   3   6  22       11.12       12.48     10.70 o 
   4   6  22       20.10       35.75     15.65 o 
  -4   7  22       45.76       48.58     11.90 o 
  -3   7  22       20.45       27.56     22.70 o 
  -2   7  22       26.06       27.73      7.67 o 
  -1   7  22        5.16       -0.28      4.07 o 
   0   7  22       18.40       16.08      7.18 o 
   1   7  22        6.56       11.69      6.96 o 
   2   7  22       48.60       80.36     21.62 o 
   3   7  22        0.31        7.86     11.92 o 
  -1   8  22       20.77       17.37     16.66 o 
   0   8  22       18.00       26.97     13.80 o 
  -7   0  23        6.33       13.39      7.26 o 
  -5   0  23      109.73      112.24      9.35 o 
  -3   0  23       55.13       43.01      5.35 o 
  -1   0  23      295.29      279.11     10.50 o 
   1   0  23      431.65      389.89     12.55 o 
   3   0  23      277.99      244.28     24.03 o 
   5   0  23      215.15      243.87     23.41 o 
  -7   1  23       33.52       33.33      5.91 o 
  -6   1  23       69.98       67.92      9.43 o 
  -5   1  23        0.02        5.28      3.34 o 
  -4   1  23      247.37      236.84      9.20 o 
  -3   1  23      313.54      279.55     11.96 o 
  -2   1  23      165.35      140.94      6.49 o 
  -1   1  23      393.41      372.70      8.55 o 
   0   1  23      177.11      157.14      5.84 o 
   1   1  23        5.73       10.58      2.79 o 
   2   1  23       64.87       57.82      5.23 o 
   3   1  23       63.41       78.06      7.42 o 
   4   1  23       49.29       53.66     13.58 o 
   5   1  23      106.00      121.32     16.99 o 
   6   1  23       48.43       32.45     13.72 o 
  -7   2  23       65.23       69.95     13.71 o 
  -6   2  23        4.29        3.24      2.75 o 
  -5   2  23        3.92        3.33      2.63 o 
  -4   2  23        3.67        3.42      2.35 o 
  -3   2  23       80.27       78.75      4.44 o 
  -2   2  23       69.68       65.13      4.99 o 
  -1   2  23       80.78       93.49      4.34 o 
   0   2  23     1156.55     1103.60     15.64 o 
   1   2  23        0.60        1.46      2.31 o 
   2   2  23       24.39       26.20      4.26 o 
   3   2  23      119.79      119.90      8.94 o 
   4   2  23       26.12       19.50      4.81 o 
   5   2  23       42.67       56.68      9.55 o 
   6   2  23       97.64       92.90     16.08 o 
  -7   3  23        4.87        5.58      7.06 o 
  -6   3  23        1.63       -2.80      3.99 o 
  -5   3  23        5.76        3.97      3.75 o 
  -4   3  23        1.21        3.23      3.18 o 
  -3   3  23      120.36       93.33      6.74 o 
  -2   3  23       33.34       32.48      4.92 o 
  -1   3  23       30.35       22.92      5.61 o 
   0   3  23        0.04        1.68      2.51 o 
   1   3  23       70.52       71.03      7.55 o 
   2   3  23        0.19        4.07      3.69 o 
   3   3  23        0.44        3.98      4.94 o 
   4   3  23       13.09       14.11      3.35 o 
   5   3  23       44.90       50.21      5.37 o 
   6   3  23        7.08       17.63      9.28 o 
  -6   4  23        3.15        6.06      6.64 o 
  -5   4  23        6.59        8.05      4.93 o 
  -4   4  23       20.16       20.68      5.01 o 
  -3   4  23        7.16        4.30      4.03 o 
  -2   4  23       44.66       40.88      5.66 o 
  -1   4  23       60.56       51.33      5.45 o 
   0   4  23        0.22        2.85      3.07 o 
   1   4  23       44.08       41.32      6.71 o 
   2   4  23        2.20        3.23      3.60 o 
   3   4  23        0.01       -0.29      3.88 o 
   4   4  23       35.07       37.78      6.65 o 
   5   4  23        0.51        8.21      4.69 o 
  -6   5  23       14.69       16.83      9.19 o 
  -5   5  23       44.55       27.38      9.43 o 
  -4   5  23       83.62       74.62     10.46 o 
  -3   5  23        0.39        1.88      4.76 o 
  -2   5  23       15.87       18.36      9.78 o 
  -1   5  23       83.77       74.04      9.38 o 
   0   5  23      116.07      101.91     12.82 o 
   1   5  23        8.00       14.67      6.74 o 
   2   5  23      154.33      142.82     24.00 o 
   3   5  23       20.08       33.77     14.13 o 
   4   5  23        6.71       12.05     10.53 o 
  -5   6  23       23.73       11.56     10.14 o 
  -4   6  23       51.74       35.76      9.91 o 
  -3   6  23        9.55        3.95      5.70 o 
  -2   6  23        2.70        3.73      4.78 o 
  -1   6  23      141.67      158.46     13.89 o 
   0   6  23       21.46       29.24      7.00 o 
   1   6  23       15.45        3.35      5.94 o 
   2   6  23        2.44       -2.48      8.15 o 
   3   6  23       29.41       12.64     10.60 o 
   4   6  23       73.57       83.36     20.67 o 
  -3   7  23        1.08       -4.88      5.76 o 
  -2   7  23        0.27        7.82      6.09 o 
  -1   7  23        4.04        7.97      6.18 o 
   0   7  23        7.69       10.06     11.22 o 
   1   7  23        3.16        8.42     10.47 o 
   2   7  23        3.49        4.39     11.06 o 
  -6   0  24       29.54       32.11      8.50 o 
  -4   0  24      421.39      397.22     15.09 o 
  -2   0  24      152.28      162.60      8.68 o 
   0   0  24      151.63      173.84      8.90 o 
   2   0  24      611.29      658.42     25.02 o 
   4   0  24      227.24      240.80     22.65 o 
   6   0  24      467.59      523.57     34.43 o 
  -7   1  24       22.50       17.67      5.27 o 
  -6   1  24      290.85      309.27     14.40 o 
  -5   1  24        0.05        5.73      3.38 o 
  -4   1  24      138.36      154.94      7.84 o 
  -3   1  24      228.10      195.36      7.69 o 
  -2   1  24      337.80      313.91      9.36 o 
  -1   1  24      105.28      100.95      4.99 o 
   0   1  24       28.87       25.54      3.20 o 
   1   1  24        0.44        1.87      2.36 o 
   2   1  24       42.63       37.15      4.72 o 
   3   1  24        7.16       13.86      8.83 o 
   4   1  24       21.45       11.54      7.90 o 
   5   1  24       10.25       -1.42      6.54 o 
   6   1  24       20.21       19.88      8.57 o 
  -7   2  24       48.34       49.49      9.04 o 
  -6   2  24       20.56       14.74      7.15 o 
  -5   2  24        1.15        0.93      2.92 o 
  -4   2  24        4.55        5.38      2.51 o 
  -3   2  24       37.09       32.10      4.99 o 
  -2   2  24       69.99       60.77      3.91 o 
  -1   2  24        9.40       12.08      2.66 o 
   0   2  24       37.39       41.43      3.83 o 
   1   2  24       15.33       10.63      3.31 o 
   2   2  24       34.40       27.03      4.84 o 
   3   2  24       28.57       35.03      5.58 o 
   4   2  24        0.26        5.30      4.72 o 
   5   2  24       49.95       44.17     12.41 o 
   6   2  24        1.63       15.68     10.17 o 
  -7   3  24       12.26       -1.95      5.97 o 
  -6   3  24        0.38        0.28      4.32 o 
  -5   3  24        2.40       10.23      3.98 o 
  -4   3  24       28.95       20.61      4.35 o 
  -3   3  24      174.19      144.38      7.99 o 
  -2   3  24      119.76       83.42      6.37 o 
  -1   3  24      274.18      258.50      8.68 o 
   0   3  24       28.09       12.69      4.24 o 
   1   3  24        9.28       12.19      4.81 o 
   2   3  24        0.59        2.61      4.05 o 
   3   3  24       13.73       16.26      5.90 o 
   4   3  24       21.81       18.70      3.41 o 
   5   3  24        2.32        5.45      7.99 o 
  -6   4  24        1.11       -4.03      9.69 o 
  -5   4  24       80.29      104.67     11.21 o 
  -4   4  24       38.24       48.99      6.27 o 
  -3   4  24       28.15       16.47      4.48 o 
  -2   4  24        3.29        4.02      3.50 o 
  -1   4  24      379.14      404.28     11.93 o 
   0   4  24       38.31       35.07      5.04 o 
   1   4  24        2.49        1.55      3.22 o 
   2   4  24        4.84        6.19      4.09 o 
   3   4  24        8.59        4.49      4.50 o 
   4   4  24       16.61       16.52      8.53 o 
   5   4  24        8.78       15.87      5.33 o 
  -5   5  24       26.23       23.98      8.60 o 
  -4   5  24      101.71      115.45     12.37 o 
  -3   5  24        4.63       -1.71      4.45 o 
  -2   5  24       28.50       37.73      8.99 o 
  -1   5  24        6.76       12.38      5.34 o 
   0   5  24       18.74       26.17      9.58 o 
   1   5  24        2.54       -4.03      7.43 o 
   2   5  24        0.30       16.61     11.22 o 
   3   5  24       27.87       23.14     11.49 o 
   4   5  24        7.15        2.24     10.14 o 
  -4   6  24      156.50      157.96     17.90 o 
  -3   6  24        9.96        8.82      5.66 o 
  -2   6  24      111.58      115.17     12.29 o 
  -1   6  24      100.51      111.66     13.11 o 
   0   6  24      130.94      140.78     21.70 o 
   1   6  24       20.49       36.55     14.99 o 
   2   6  24       36.30       32.68     13.87 o 
   3   6  24       15.82       28.66     11.82 o 
  -3   7  24        4.60        3.47      8.15 o 
  -2   7  24       71.76       56.63      9.78 o 
  -1   7  24        5.18        5.93      5.67 o 
   0   7  24       14.25        3.16      6.35 o 
   1   7  24        0.24        4.26     10.43 o 
   2   7  24       11.23       -4.06      9.94 o 
  -7   0  25      118.55       99.24     10.74 o 
  -5   0  25       97.86       98.75      9.26 o 
  -3   0  25      544.74      526.03     15.07 o 
  -1   0  25      266.03      218.82      9.93 o 
   1   0  25      628.14      580.42     17.96 o 
   3   0  25      178.77      194.37     15.24 o 
   5   0  25      135.05       97.39     18.22 o 
  -7   1  25        3.71        5.99      4.66 o 
  -6   1  25       67.12       69.48      6.61 o 
  -5   1  25      124.67      134.55      8.62 o 
  -4   1  25        0.67       -1.57      3.01 o 
  -3   1  25       17.72        7.09      3.16 o 
  -2   1  25       22.34       35.51      3.54 o 
  -1   1  25       19.83       18.64      2.95 o 
   0   1  25        1.81        2.44      2.43 o 
   1   1  25       88.48       71.61      6.94 o 
   2   1  25       95.36       93.32      8.89 o 
   3   1  25       29.01       37.93      5.08 o 
   4   1  25       15.80       20.85      5.85 o 
   5   1  25       23.23       40.03      9.48 o 
   6   1  25       71.15       87.39     12.93 o 
  -7   2  25       40.58       62.79      9.69 o 
  -6   2  25       96.73       94.70     10.36 o 
  -5   2  25      193.97      202.78     10.24 o 
  -4   2  25       25.73       29.18      4.82 o 
  -3   2  25       34.48       39.14      3.95 o 
  -2   2  25       97.28       99.85      5.25 o 
  -1   2  25      692.81      646.03     12.89 o 
   0   2  25      423.87      409.20     11.91 o 
   1   2  25       61.90       55.01      6.31 o 
   2   2  25        0.41       -0.15      2.47 o 
   3   2  25       57.22       56.50      8.90 o 
   4   2  25        0.87        0.98      3.80 o 
   5   2  25        1.28       -1.34      4.97 o 
  -6   3  25        6.86        8.17      5.79 o 
  -5   3  25       55.42       59.70      7.44 o 
  -4   3  25       35.91       34.70      5.15 o 
  -3   3  25       11.76       13.52      3.75 o 
  -2   3  25       49.44       44.37      5.15 o 
  -1   3  25        0.86        4.41      2.68 o 
   0   3  25      130.62      111.69      6.94 o 
   1   3  25       16.33       14.44      5.02 o 
   2   3  25       93.28      101.64      9.19 o 
   3   3  25       46.78       45.36      8.62 o 
   4   3  25       13.97       14.07      6.61 o 
   5   3  25        8.43       16.29      9.08 o 
  -6   4  25        0.19       -0.38      7.37 o 
  -5   4  25       19.59       29.61      6.56 o 
  -4   4  25        0.81        4.55      3.96 o 
  -3   4  25        0.44       -1.62      3.37 o 
  -2   4  25        3.05        1.26      3.98 o 
  -1   4  25       33.82       40.74      5.54 o 
   0   4  25       18.46       27.57      6.34 o 
   1   4  25        3.74        5.31      3.74 o 
   2   4  25       20.36       33.35      8.78 o 
   3   4  25       17.08       24.28      6.46 o 
   4   4  25        3.30       11.00      5.76 o 
   5   4  25       17.21       27.57     14.26 o 
  -5   5  25       89.13      114.64     15.76 o 
  -4   5  25       44.75       34.72      7.90 o 
  -3   5  25        2.67       -2.60      3.86 o 
  -2   5  25      347.67      325.19     10.63 o 
  -1   5  25       47.16       42.82      7.75 o 
   0   5  25       18.01       18.80      5.75 o 
   1   5  25        4.04        5.28      9.54 o 
   2   5  25        2.66        4.75      9.44 o 
   3   5  25        2.43       15.91     11.75 o 
   4   5  25        2.05       13.83     11.16 o 
  -4   6  25       18.44        8.47      7.66 o 
  -3   6  25        0.33        3.73      7.22 o 
  -2   6  25       17.35       22.03      6.72 o 
  -1   6  25      245.03      225.86     15.76 o 
   0   6  25       70.77       58.92      9.26 o 
   1   6  25       11.14       -0.63      9.61 o 
   2   6  25      110.74      135.98     26.25 o 
   3   6  25        6.62       25.62     13.07 o 
  -2   7  25       70.80       81.70     12.45 o 
  -1   7  25       20.51       28.58      7.58 o 
   0   7  25       12.63       18.05      8.09 o 
   1   7  25       26.63       33.44     15.55 o 
  -6   0  26      614.92      641.23     24.73 o 
  -4   0  26        0.95        7.66      4.65 o 
  -2   0  26      359.44      362.86     12.52 o 
   0   0  26      217.61      222.83     11.40 o 
   2   0  26        4.69        8.03      4.25 o 
   4   0  26       12.58        9.94     10.20 o 
  -7   1  26        4.60       11.01      4.92 o 
  -6   1  26        2.14        3.33      4.10 o 
  -5   1  26        3.82        8.33      3.86 o 
  -4   1  26        1.14        3.92      3.71 o 
  -3   1  26       37.43       34.82      4.40 o 
  -2   1  26       27.45       26.28      3.50 o 
  -1   1  26      104.79      100.17      5.53 o 
   0   1  26        8.64        5.74      2.77 o 
   1   1  26       12.44       12.93      3.82 o 
   2   1  26       10.16       16.36      4.33 o 
   3   1  26       16.07       18.78      4.24 o 
   4   1  26        0.33        1.19      4.79 o 
   5   1  26       43.16       40.23      9.88 o 
  -7   2  26       29.89       15.50      7.64 o 
  -6   2  26       21.11       19.77      5.84 o 
  -5   2  26       46.49       46.55      7.10 o 
  -4   2  26       23.77       28.16      3.68 o 
  -3   2  26       10.04       10.83      3.78 o 
  -2   2  26       60.53       57.33      4.66 o 
  -1   2  26      167.75      177.68      6.83 o 
   0   2  26       24.83       32.67      8.27 o 
   1   2  26       34.97       29.30      7.65 o 
   2   2  26       62.22       56.20     10.47 o 
   3   2  26      119.82      117.65      8.52 o 
   4   2  26       70.86       64.83      7.39 o 
   5   2  26       41.51       34.16      9.69 o 
  -6   3  26       11.47        3.86      6.06 o 
  -5   3  26       71.76       82.42     13.65 o 
  -4   3  26        1.49        9.95      4.76 o 
  -3   3  26      107.05       98.83      8.34 o 
  -2   3  26        3.27        0.60      2.93 o 
  -1   3  26       82.34       99.46      6.33 o 
   0   3  26       37.72       30.89      4.49 o 
   1   3  26        0.40        2.37      4.95 o 
   2   3  26      124.59      121.41     11.24 o 
   3   3  26       13.88       11.69      8.10 o 
   4   3  26       45.57       51.13      9.47 o 
   5   3  26       61.45       52.15     10.02 o 
  -6   4  26       64.58       74.64     22.85 o 
  -5   4  26       55.75       63.43      8.83 o 
  -4   4  26        1.31       -0.58      4.14 o 
  -3   4  26        0.63        5.23      3.92 o 
  -2   4  26        0.10        4.75      3.58 o 
  -1   4  26      314.31      345.82     14.61 o 
   0   4  26       12.42       13.04      4.25 o 
   1   4  26       12.10       15.93      6.24 o 
   2   4  26        0.41       -1.10      4.55 o 
   3   4  26        2.53       11.78      5.77 o 
   4   4  26        7.74       19.29      6.30 o 
  -5   5  26       11.08        3.42      8.65 o 
  -4   5  26        0.02        4.02      5.74 o 
  -3   5  26       20.46       11.81      5.61 o 
  -2   5  26        2.25        8.19      3.49 o 
  -1   5  26       63.32       59.69      8.96 o 
   0   5  26        0.96        8.47      5.04 o 
   1   5  26       24.13       21.39     12.88 o 
   2   5  26       11.76       22.98     12.08 o 
   3   5  26        9.56        6.21     10.70 o 
  -4   6  26       12.60       19.59      8.82 o 
  -3   6  26       38.48       57.99      9.73 o 
  -2   6  26        0.00        2.19      4.95 o 
  -1   6  26      139.45      168.77     14.36 o 
   0   6  26       18.20       16.26      6.93 o 
   1   6  26       76.75       48.07     17.46 o 
   2   6  26       36.22       27.24     14.20 o 
  -2   7  26      248.49      274.02     22.79 o 
  -1   7  26      130.22      187.18     22.33 o 
   0   7  26       24.63       23.37      9.28 o 
  -7   0  27      148.41      157.78     13.52 o 
  -5   0  27      129.44      113.80     10.19 o 
  -3   0  27      102.27      100.14     11.02 o 
  -1   0  27      163.73      157.50     10.31 o 
   1   0  27       11.89       10.98      4.78 o 
   3   0  27       50.36       73.67     17.45 o 
   5   0  27        4.38       11.59     11.75 o 
  -7   1  27       40.34       34.51      6.20 o 
  -6   1  27        1.63        7.07      4.16 o 
  -5   1  27        0.14       -2.12      3.24 o 
  -4   1  27       17.68       16.00      4.03 o 
  -3   1  27      124.43       86.60      6.01 o 
  -2   1  27       17.07       20.98      4.52 o 
  -1   1  27       32.27       24.61      3.48 o 
   0   1  27       15.89       13.98      3.48 o 
   1   1  27       43.30       39.99      4.49 o 
   2   1  27        2.36        5.57      3.36 o 
   3   1  27       65.69       86.80      6.99 o 
   4   1  27        5.59        6.63      5.42 o 
   5   1  27      147.81      194.59     16.28 o 
  -6   2  27      123.07      142.21     11.00 o 
  -5   2  27       11.08       14.86      7.09 o 
  -4   2  27      154.75      146.29      6.60 o 
  -3   2  27       24.16       15.87      6.82 o 
  -2   2  27        2.08        1.70      2.78 o 
  -1   2  27       23.44       22.08      3.61 o 
   0   2  27       10.66       15.60      3.27 o 
   1   2  27       64.41       73.34      6.17 o 
   2   2  27        0.30        4.15      3.27 o 
   3   2  27        0.39        2.01      8.77 o 
   4   2  27        0.83        1.95      4.20 o 
   5   2  27       49.84       47.44      7.92 o 
  -6   3  27       80.88       95.59     10.93 o 
  -5   3  27       26.14       20.47      6.45 o 
  -4   3  27       70.85       65.25      7.73 o 
  -3   3  27       12.76       12.00      4.65 o 
  -2   3  27       68.01       55.07      6.87 o 
  -1   3  27       89.46       82.23      7.64 o 
   0   3  27        3.56        1.79      4.16 o 
   1   3  27        2.11        2.94      4.49 o 
   2   3  27        1.08        2.56      5.04 o 
   3   3  27        0.22        1.35      5.58 o 
   4   3  27        0.40       10.64      6.60 o 
  -5   4  27        7.31       11.32      7.43 o 
  -4   4  27       43.40       46.45      8.61 o 
  -3   4  27        0.35       -0.63      3.80 o 
  -2   4  27      178.79      190.66     10.62 o 
  -1   4  27       20.52       17.81      4.55 o 
   0   4  27       38.54       37.96      5.63 o 
   1   4  27        6.83       17.28      5.07 o 
   2   4  27       59.18       66.08      9.03 o 
   3   4  27        0.39        4.43     10.55 o 
   4   4  27       47.10       53.31      8.35 o 
  -5   5  27       40.28       26.31     10.34 o 
  -4   5  27       26.64       16.12      6.85 o 
  -3   5  27       16.22       16.67      6.49 o 
  -2   5  27      109.82       96.07      9.79 o 
  -1   5  27       12.53        4.07      5.19 o 
   0   5  27        6.28        4.34      5.32 o 
   1   5  27       24.27       31.63     13.54 o 
   2   5  27        1.35        6.17     10.17 o 
   3   5  27       24.68        5.48     10.40 o 
  -3   6  27        8.48        3.98      6.09 o 
  -2   6  27      156.12      172.40     15.10 o 
  -1   6  27       32.86       31.39      7.80 o 
   0   6  27       11.11       18.10      6.79 o 
   1   6  27        8.77        4.49     10.43 o 
   2   6  27        0.07       29.65     13.50 o 
  -6   0  28      128.86      160.36     12.34 o 
  -4   0  28      118.79      108.67     24.44 o 
  -2   0  28      114.21      131.34     10.03 o 
   0   0  28       11.56       15.67      5.14 o 
   2   0  28       62.44       68.38     16.29 o 
   4   0  28        2.73       -6.57      8.58 o 
  -6   1  28        5.91        6.20      4.51 o 
  -5   1  28        0.00        2.19      3.74 o 
  -4   1  28        3.31        1.64      3.25 o 
  -3   1  28        1.36        0.28      3.22 o 
  -2   1  28       11.75       21.02      3.79 o 
  -1   1  28        9.51        4.28      3.33 o 
   0   1  28       28.70       32.91      6.03 o 
   1   1  28       47.64       40.35      7.75 o 
   2   1  28        2.39        0.04      3.18 o 
   3   1  28       10.39       16.23      4.27 o 
   4   1  28       14.08       20.81      5.27 o 
   5   1  28      109.05      133.64     14.60 o 
  -6   2  28        7.60       10.68      5.91 o 
  -5   2  28       15.37        8.88      5.45 o 
  -4   2  28       13.88       12.21      3.04 o 
  -3   2  28       29.81       27.47      3.69 o 
  -2   2  28        0.44        1.53      3.33 o 
  -1   2  28       41.77       33.31      6.51 o 
   0   2  28       31.15       33.93      4.24 o 
   1   2  28       74.28       67.00      5.40 o 
   2   2  28        2.23        4.31      3.18 o 
   3   2  28        2.07       11.46      4.36 o 
   4   2  28        6.47        8.12      4.71 o 
   5   2  28        0.13       -0.74      5.27 o 
  -6   3  28       92.52      112.28     11.68 o 
  -5   3  28       34.53       36.51     11.82 o 
  -4   3  28      138.50      153.00     10.69 o 
  -3   3  28       31.51       28.35      5.98 o 
  -2   3  28      173.59      171.53     11.25 o 
  -1   3  28        0.72        0.96      3.78 o 
   0   3  28        0.03       -3.50      3.57 o 
   1   3  28       16.44       19.18      5.88 o 
   2   3  28        1.50       13.21      6.16 o 
   3   3  28       20.02       21.89      7.57 o 
   4   3  28        9.88       29.99      8.29 o 
  -5   4  28       12.96       17.79     15.35 o 
  -4   4  28       30.96       37.65      7.79 o 
  -3   4  28        0.66        7.53      5.52 o 
  -2   4  28       23.87       35.37      6.97 o 
  -1   4  28       32.94       23.00      6.18 o 
   0   4  28        5.95       18.90      5.94 o 
   1   4  28       20.54       16.87      5.54 o 
   2   4  28        4.92        9.20      5.68 o 
   3   4  28        9.59       11.02     11.46 o 
   4   4  28        2.51        7.36      5.90 o 
  -4   5  28       11.63       31.61     11.17 o 
  -3   5  28        1.10        0.48      3.81 o 
  -2   5  28        3.26        8.54      3.88 o 
  -1   5  28        9.34        7.29      3.48 o 
   0   5  28        7.11        2.77      5.42 o 
   1   5  28        0.55        0.92      9.84 o 
   2   5  28        2.94       11.95     12.28 o 
   3   5  28        3.52       18.65     13.11 o 
  -3   6  28      279.00      382.66     21.72 o 
  -2   6  28      127.88      150.42     14.76 o 
  -1   6  28      213.38      271.81     17.82 o 
   0   6  28       11.41       18.31      8.00 o 
   1   6  28      306.71      421.72     42.65 o 
  -5   0  29        3.32        4.12      5.29 o 
  -3   0  29      101.85       98.39      9.32 o 
  -1   0  29       94.60       82.16      8.57 o 
   1   0  29      217.67      234.18     24.07 o 
   3   0  29      227.60      265.04     14.55 o 
  -6   1  29        9.17       12.39      4.79 o 
  -5   1  29        4.84        0.06      3.71 o 
  -4   1  29        7.32        8.72      3.97 o 
  -3   1  29       58.01       48.01      5.44 o 
  -2   1  29        0.23        3.75      3.32 o 
  -1   1  29        0.00       -0.48      2.99 o 
   0   1  29       62.26       62.50      5.87 o 
   1   1  29        0.42       -0.59      2.77 o 
   2   1  29        5.77        8.50      3.49 o 
   3   1  29       34.01       60.29      8.81 o 
   4   1  29        9.56       12.86      5.84 o 
  -6   2  29       66.26       84.80      9.55 o 
  -5   2  29       17.74       18.31      6.10 o 
  -4   2  29       43.19       27.34      9.51 o 
  -3   2  29       10.55       15.50      3.31 o 
  -2   2  29        3.70        4.48      2.95 o 
  -1   2  29        0.19        1.01      3.53 o 
   0   2  29       85.86       83.80      7.00 o 
   1   2  29       10.35       10.81      3.50 o 
   2   2  29       23.20       39.24      6.54 o 
   3   2  29        1.30        6.21      4.26 o 
   4   2  29        0.89        9.55      4.55 o 
  -5   3  29        7.88        2.82      5.21 o 
  -4   3  29        4.86        3.37      5.28 o 
  -3   3  29        4.29        3.87      4.63 o 
  -2   3  29       13.40       19.23      5.32 o 
  -1   3  29       39.30       55.34      9.03 o 
   0   3  29        0.03        3.64      4.12 o 
   1   3  29        0.02        0.53      4.19 o 
   2   3  29        2.92       14.47      6.80 o 
   3   3  29       11.68       14.35      8.53 o 
   4   3  29        4.33       11.02      7.27 o 
  -5   4  29        4.65       11.95      7.99 o 
  -4   4  29       28.89       42.00      8.13 o 
  -3   4  29        1.29       -1.43      5.05 o 
  -2   4  29        0.45       -2.04      5.41 o 
  -1   4  29        3.41        6.45      5.07 o 
   0   4  29       26.76       30.21      6.63 o 
   1   4  29        0.18        0.45      4.54 o 
   2   4  29       14.94       19.12      6.70 o 
   3   4  29       29.88       36.61      8.12 o 
  -4   5  29       20.44       16.49      9.87 o 
  -3   5  29        0.55        4.40      4.70 o 
  -2   5  29        4.25        8.93      4.73 o 
  -1   5  29        9.17       12.23      5.07 o 
   0   5  29       41.34       32.95     10.23 o 
   1   5  29       71.93       62.76     18.92 o 
   2   5  29        0.03       12.55      9.87 o 
  -2   6  29      186.85      218.50     16.93 o 
  -1   6  29       23.79       26.43      7.88 o 
   0   6  29       48.36       58.26     15.62 o 
  -6   0  30        2.94        2.33      5.95 o 
  -4   0  30       30.31       12.57      5.54 o 
  -2   0  30       18.92       14.55      5.12 o 
   0   0  30       46.66       41.71      6.99 o 
   2   0  30      231.43      296.66     15.28 o 
   4   0  30       75.51       89.86     18.06 o 
  -6   1  30        1.41        7.53      4.44 o 
  -5   1  30        9.30       10.11      4.33 o 
  -4   1  30       10.33        6.63      3.89 o 
  -3   1  30       13.71        8.14      3.73 o 
  -2   1  30        8.90       10.53      3.90 o 
  -1   1  30        6.47       15.43      3.84 o 
   0   1  30        0.47        6.61      3.32 o 
   1   1  30        0.50       -0.03      3.10 o 
   2   1  30        8.45        9.35      3.69 o 
   3   1  30        0.00        4.16      4.53 o 
   4   1  30       10.68       14.22      6.01 o 
  -6   2  30        0.48        5.41     10.37 o 
  -5   2  30        0.06        7.76      5.46 o 
  -4   2  30        2.85       -0.71      4.41 o 
  -3   2  30       21.52       17.70      3.36 o 
  -2   2  30        1.51        5.08      3.18 o 
  -1   2  30        0.00        0.47      2.88 o 
   0   2  30        0.19        5.47      3.12 o 
   1   2  30        1.34        2.53      3.80 o 
   2   2  30        1.59        9.04      4.00 o 
   3   2  30        0.20        8.31      4.80 o 
   4   2  30        7.61       13.60      5.80 o 
  -5   3  30       14.46       12.51      6.11 o 
  -4   3  30        1.58        0.86      5.21 o 
  -3   3  30       24.78       35.38      6.56 o 
  -2   3  30        4.96        5.40      4.76 o 
  -1   3  30      118.70      120.75      9.49 o 
   0   3  30      152.01      156.25     13.09 o 
   1   3  30        7.72       12.42      5.07 o 
   2   3  30        1.44       12.13      7.22 o 
   3   3  30      124.96      166.85     15.48 o 
  -4   4  30       10.45        6.35      5.81 o 
  -3   4  30       26.26       44.42      8.28 o 
  -2   4  30       13.81       21.37      6.63 o 
  -1   4  30        3.63        9.59      5.69 o 
   0   4  30        5.06        0.78      5.07 o 
   1   4  30        0.02        4.72      5.26 o 
   2   4  30       67.63       71.39     15.07 o 
   3   4  30       19.31       31.51      7.72 o 
  -3   5  30        4.50        3.43      4.97 o 
  -2   5  30       13.98       21.22      5.38 o 
  -1   5  30        0.59        0.02      3.95 o 
   0   5  30        1.89        3.43      8.18 o 
   1   5  30        6.43       10.70     13.67 o 
   2   5  30        2.73       10.70     11.32 o 
  -5   0  31      256.19      324.68     18.31 o 
  -3   0  31      215.21      231.09     13.41 o 
  -1   0  31      469.61      487.19     26.85 o 
   1   0  31      205.31      226.56     13.40 o 
   3   0  31      190.20      184.36     12.89 o 
  -5   1  31        2.74        6.52      4.20 o 
  -4   1  31       11.93        8.16      4.24 o 
  -3   1  31        5.32        0.85      3.55 o 
  -2   1  31       39.52       39.78      5.12 o 
  -1   1  31       97.68       95.00      7.63 o 
   0   1  31        7.47        6.48      3.78 o 
   1   1  31       12.65       16.85      4.67 o 
   2   1  31       43.25       43.68      5.80 o 
   3   1  31        4.42       12.10      5.81 o 
   4   1  31        0.00        6.54      5.67 o 
  -5   2  31       10.78        3.13      5.41 o 
  -4   2  31        0.59        8.79      7.50 o 
  -3   2  31       66.17       82.93      8.64 o 
  -2   2  31        7.67        5.67      3.43 o 
  -1   2  31        0.01        4.53      3.09 o 
   0   2  31       21.61       26.12      4.20 o 
   1   2  31        9.16       16.95      3.96 o 
   2   2  31      108.89      138.78      7.85 o 
   3   2  31        7.14       10.03      5.57 o 
  -5   3  31       24.13       23.70      6.81 o 
  -4   3  31       53.83       76.22     11.03 o 
  -3   3  31       14.05       20.37      5.95 o 
  -2   3  31      111.62      134.00     11.77 o 
  -1   3  31       39.05       42.02      6.83 o 
   0   3  31      133.85      169.13     11.00 o 
   1   3  31        2.74        3.62      4.52 o 
   2   3  31       69.59       76.95     11.68 o 
   3   3  31        0.03        2.65      6.77 o 
  -4   4  31       18.01       39.09      9.86 o 
  -3   4  31        0.14       -3.30      5.58 o 
  -2   4  31       11.15       17.65      6.60 o 
  -1   4  31        2.47        2.28      5.13 o 
   0   4  31       18.34       19.42     14.27 o 
   1   4  31        1.73        5.52      6.24 o 
   2   4  31        1.43        3.29      6.38 o 
  -3   5  31       51.61       55.69     13.93 o 
  -2   5  31      122.03      164.01     10.53 o 
  -1   5  31        0.22       -5.05      7.05 o 
   0   5  31      145.81      213.27     21.17 o 
   1   5  31       48.37       79.40     21.66 o 
  -4   0  32        0.19        3.73      5.47 o 
  -2   0  32       23.66       28.34      6.61 o 
   0   0  32      184.97      178.99     12.18 o 
   2   0  32        1.98        8.84      5.78 o 
  -5   1  32       18.20       12.65      4.64 o 
  -4   1  32        2.52        0.28      3.99 o 
  -3   1  32       14.84       12.15      4.22 o 
  -2   1  32       21.63       17.76      5.18 o 
  -1   1  32      189.31      188.79      9.32 o 
   0   1  32        3.59        2.21      3.52 o 
   1   1  32        0.04        4.32      3.91 o 
   2   1  32       45.56       63.54      6.70 o 
   3   1  32       33.00       33.80      6.00 o 
  -5   2  32        0.99        3.04      5.86 o 
  -4   2  32       13.55       12.63      5.58 o 
  -3   2  32       19.79       24.34      6.32 o 
  -2   2  32        0.39        8.56      5.12 o 
  -1   2  32       12.15       12.85      6.85 o 
   0   2  32       34.88       41.46      4.78 o 
   1   2  32       43.08       46.53      5.81 o 
   2   2  32        0.02        4.34      3.57 o 
   3   2  32       24.14       34.03      6.12 o 
  -4   3  32        2.52        1.03      5.52 o 
  -3   3  32        4.41        3.56      5.13 o 
  -2   3  32       87.12       98.38      9.39 o 
  -1   3  32        8.16        6.52      4.99 o 
   0   3  32      119.18      135.93     10.74 o 
   1   3  32      171.35      201.53     19.83 o 
   2   3  32        0.05        3.52      6.83 o 
  -3   4  32       99.32      109.71     11.78 o 
  -2   4  32       62.09       77.43     10.00 o 
  -1   4  32        4.45       12.75      6.10 o 
   0   4  32      122.72      192.75     20.88 o 
   1   4  32        6.14       13.32      7.45 o 
   2   4  32        3.49       16.69      7.50 o 
  -2   5  32        0.02       10.06     10.93 o 
  -1   5  32        0.37        0.91     19.02 o 
   0   5  32       10.68        1.80      7.62 o 
  -5   0  33       96.53       95.10     10.57 o 
  -3   0  33       90.16       96.19     17.69 o 
  -1   0  33       68.81       70.78      8.82 o 
   1   0  33       41.68       67.45     12.01 o 
   3   0  33        5.84        6.76      6.05 o 
  -5   1  33        2.38        2.11      3.97 o 
  -4   1  33       23.30       25.53      5.07 o 
  -3   1  33       76.74       89.14      7.22 o 
  -2   1  33       59.91       58.34      6.25 o 
  -1   1  33      238.24      272.57     10.96 o 
   0   1  33       71.74       69.26      6.62 o 
   1   1  33        4.78        3.13      3.83 o 
   2   1  33        3.02        7.06      4.03 o 
   3   1  33       18.05       22.78      6.98 o 
  -4   2  33       93.50      103.35     10.15 o 
  -3   2  33      157.02      182.46     14.43 o 
  -2   2  33       21.05       23.38      5.95 o 
  -1   2  33       31.39       28.34      4.20 o 
   0   2  33        0.04        2.98      3.30 o 
   1   2  33       82.20      101.90      6.79 o 
   2   2  33      103.21      125.94      8.14 o 
  -4   3  33      145.23      170.88     12.41 o 
  -3   3  33        1.22        4.56      5.72 o 
  -2   3  33       36.53       44.22      8.28 o 
  -1   3  33       54.43       38.41      7.23 o 
   0   3  33       61.88       91.68     16.12 o 
   1   3  33        8.97       15.01      7.04 o 
   2   3  33       44.89       48.45      8.40 o 
  -3   4  33        6.34       -0.18      6.20 o 
  -2   4  33        0.57        6.94      6.31 o 
  -1   4  33        9.64       18.96      6.94 o 
   0   4  33       45.03       57.04      9.30 o 
   1   4  33       19.62       34.93     18.62 o 
  -4   0  34      723.95      821.66     36.36 o 
  -2   0  34      313.25      357.89     16.37 o 
   0   0  34       98.61      146.60     17.69 o 
   2   0  34      176.47      181.60     19.84 o 
  -4   1  34       40.02       51.46      6.19 o 
  -3   1  34        0.00        3.18      4.11 o 
  -2   1  34       21.57       29.97      5.20 o 
  -1   1  34       36.62       40.31      6.07 o 
   0   1  34       52.65       64.74      7.28 o 
   1   1  34      109.80      107.72      8.20 o 
   2   1  34       17.49       15.68      4.89 o 
  -4   2  34        6.77       11.02      6.12 o 
  -3   2  34       11.56        9.78      5.76 o 
  -2   2  34       21.03       22.23      6.33 o 
  -1   2  34       13.17        6.36      7.31 o 
   0   2  34        2.09        0.67      3.22 o 
   1   2  34       23.53       22.81      4.87 o 
   2   2  34       16.54       25.58      5.01 o 
  -3   3  34      314.87      394.54     18.29 o 
  -2   3  34       14.51       12.93      6.35 o 
  -1   3  34      210.67      245.07     17.17 o 
   0   3  34       12.48       21.55      7.82 o 
   1   3  34       11.75       14.57      6.14 o 
  -2   4  34       57.27       88.11     14.89 o 
  -1   4  34       71.64       80.83     10.47 o 
   0   4  34        4.64       15.34      7.93 o 
  -3   0  35        0.08       -0.87      5.50 o 
  -1   0  35       34.40       39.57      7.53 o 
   1   0  35        0.14       -4.61      5.05 o 
  -4   1  35       45.09       48.72      6.29 o 
  -3   1  35        8.00        9.77      4.60 o 
  -2   1  35        0.00        0.53      3.95 o 
  -1   1  35       25.68       22.66      5.09 o 
   0   1  35       37.45       37.14      5.79 o 
   1   1  35       36.56       46.65      6.26 o 
   2   1  35       24.05       28.13      5.57 o 
  -3   2  35        2.24        3.56      5.48 o 
  -2   2  35        8.52       12.96      6.08 o 
  -1   2  35       14.67       17.71      6.28 o 
   0   2  35       22.30       12.78      5.83 o 
   1   2  35       11.24        8.73      5.59 o 
  -2   3  35       46.64       48.68      7.97 o 
  -1   3  35        1.01       -1.27      5.40 o 
   0   3  35        6.97       21.83      6.44 o 
  -2   0  36       18.73       22.57      6.72 o 
   0   0  36        9.96       10.74      6.01 o 
  -3   1  36       22.24       20.02      5.11 o 
  -2   1  36       12.41       19.94      5.02 o 
  -1   1  36       26.95       21.79      5.24 o 
   0   1  36        8.13       14.51      4.82 o 
   1   1  36        7.82       14.88      4.97 o 
  -2   2  36        3.17        5.21      5.46 o 
  -1   2  36       25.15       29.61      7.02 o 
   0   2  36        0.16        1.14      5.33 o 
  -1   0  37        2.84        4.33      5.88 o 
  -2   1  37       42.26       61.08     17.07 o 
  -1   1  37        5.92        5.72      4.62 o 
                                                 
